# Supplementary material for: Single‐cell analysis reveals transcriptomic reprogramming in aging primate entorhinal cortex and the relevance with Alzheimer's disease
Source: Aging Cell. 2022 Sep 27;21(11):e13723. doi: 10.1111/acel.13723 (PMC9649611; doi:10.1111/acel.13723)
Supplement: Supplementary file 2 — Table S1 The sample information of cynomolgus monkey in this study Table S2: cell type‐specific markers in entorhinal cortex Table S3: upstream regulators that drive cell differentiation in entorhinal cortex Table S4: Differently expressed genes between young and old group across cell types Table S5: old‐specific ligand–receptor interactions Table S6: the overlapping gene list of AD DEGs and aging DEGs Table S7: list of APP coexist gene and MAPT coexist gene Table S8: DEGs between Scissor_AD ExNs and other cells [file ACEL-21-e13723-s002.xlsx]

## Sheet: Table information
Table S1	The sample information of cynomolgus monkey in this study
Table S2	cell type-specific markers in entorhinal cortex
Table S3	upstream regulators that drive cell differentiation in entorhinal cortex
Table S4	Differently expressed genes between young and old group across cell types
Table S5	old-specific ligand–receptor interactions
Table S6	the overlapping gene list of AD DEGs and aging DEGs
Table S7	list of APP coexist gene and MAPT coexist gene
Table S8	DEGs between Scissor_AD ExNs and other cells

## Sheet: Table S1
Sample No.	age	genda	group
1	7	male	young
2	8	male	young
3	8	male	young
4	18	male	old
5	17	male	old
6	17	male	old
7	16	male	old
8	18	male	old

## Sheet: Table S2
	p_val	avg_log2FC	pct.1	pct.2	p_val_adj	cluster	gene
SCHIP1	0	1.37653	0.776	0.447	0	ExN	SCHIP1
TAFA1	0	1.26913	0.545	0.228	0	ExN	TAFA1
NPTX1	0	1.2431	0.301	0.088	0	ExN	NPTX1
FBXW7	0	1.20567	0.654	0.294	0	ExN	FBXW7
KCNIP4	0	1.17793	0.915	0.755	0	ExN	KCNIP4
SV2B	0	1.12864	0.432	0.152	0	ExN	SV2B
DPYD	0	1.07144	0.518	0.22	0	ExN	DPYD
EPHA3	0	1.03092	0.381	0.158	0	ExN	EPHA3
SLIT3	0	1.02151	0.375	0.136	0	ExN	SLIT3
LDB2	0	1.00028	0.449	0.196	0	ExN	LDB2
SORBS2	0	0.991972	0.671	0.384	0	ExN	SORBS2
RYR2	0	0.991317	0.808	0.507	0	ExN	RYR2
CELF2	0	0.963667	0.395	0.156	0	ExN	CELF2
ARPP21	0	0.949968	0.72	0.382	0	ExN	ARPP21
ANO3	0	0.948615	0.263	0.086	0	ExN	ANO3
CHN1	0	0.942653	0.582	0.283	0	ExN	CHN1
NRG1	0	0.912306	0.677	0.401	0	ExN	NRG1
CACNA2D1	0	0.910893	0.545	0.265	0	ExN	CACNA2D1
ENSMFAG00000041894	0	0.897665	0.281	0.108	0	ExN	ENSMFAG00000041894
NELL2	0	0.887237	0.503	0.234	0	ExN	NELL2
PDE1A	0	0.868047	0.582	0.31	0	ExN	PDE1A
ATP2B1	0	0.865788	0.675	0.385	0	ExN	ATP2B1
PAPSS2	0	0.843744	0.264	0.096	0	ExN	PAPSS2
CADPS2	0	0.842257	0.256	0.107	0	ExN	CADPS2
CNTN3	0	0.833583	0.369	0.167	0	ExN	CNTN3
SYTL2	0	0.830973	0.263	0.098	0	ExN	SYTL2
KCNH7	0	0.816804	0.519	0.28	0	ExN	KCNH7
HECW1	0	0.802888	0.493	0.264	0	ExN	HECW1
RAPGEF5	0	0.801773	0.523	0.273	0	ExN	RAPGEF5
OLFM1	0	0.800488	0.525	0.302	0	ExN	OLFM1
ENSMFAG00000065104	0	0.794853	0.338	0.154	0	ExN	ENSMFAG00000065104
R3HDM1	0	0.791734	0.687	0.44	0	ExN	R3HDM1
HOMER1	0	0.7914	0.427	0.216	0	ExN	HOMER1
GABRA2	0	0.789039	0.511	0.27	0	ExN	GABRA2
LMO4	0	0.787627	0.334	0.148	0	ExN	LMO4
ATP2B4	0	0.78571	0.286	0.118	0	ExN	ATP2B4
ERC2	0	0.780215	0.701	0.465	0	ExN	ERC2
ARHGAP6	0	0.772568	0.305	0.142	0	ExN	ARHGAP6
STXBP5L	0	0.771837	0.811	0.623	0	ExN	STXBP5L
PTPRK	0	0.771755	0.492	0.246	0	ExN	PTPRK
ACTN1	0	0.77122	0.37	0.172	0	ExN	ACTN1
KALRN	0	0.753843	0.752	0.499	0	ExN	KALRN
PHACTR1	0	0.75319	0.774	0.555	0	ExN	PHACTR1
CNKSR2	0	0.745284	0.513	0.27	0	ExN	CNKSR2
OLFM3	0	0.728388	0.396	0.206	0	ExN	OLFM3
PPFIA2	0	0.7203	0.764	0.52	0	ExN	PPFIA2
PTPRR	0	0.717703	0.454	0.241	0	ExN	PTPRR
LMO3	0	0.70236	0.28	0.125	0	ExN	LMO3
RGS6	0	0.700339	0.395	0.209	0	ExN	RGS6
GPR22	0	0.699705	0.255	0.118	0	ExN	GPR22
CCPG1	0	0.699401	0.471	0.252	0	ExN	CCPG1
SH3GL2	0	0.691758	0.314	0.148	0	ExN	SH3GL2
SNCA	0	0.689921	0.308	0.143	0	ExN	SNCA
LRRTM4	0	0.679772	0.841	0.689	0	ExN	LRRTM4
GUCY1A2	0	0.677851	0.394	0.203	0	ExN	GUCY1A2
PCSK2	0	0.66569	0.434	0.225	0	ExN	PCSK2
ENSMFAG00000056758	0	0.659572	0.962	0.867	0	ExN	ENSMFAG00000056758
CLSTN2	0	0.651234	0.271	0.129	0	ExN	CLSTN2
MRTFB	0	0.645161	0.444	0.24	0	ExN	MRTFB
CAMK4	0	0.640658	0.489	0.28	0	ExN	CAMK4
ATRNL1	0	0.633302	0.633	0.434	0	ExN	ATRNL1
SNAP25	0	0.628793	0.718	0.485	0	ExN	SNAP25
CAMK2N1	0	0.624187	0.428	0.256	0	ExN	CAMK2N1
NLK	0	0.622414	0.39	0.21	0	ExN	NLK
RPL21	0	0.62208	0.364	0.207	0	ExN	RPL21
KLHL2	0	0.621065	0.267	0.122	0	ExN	KLHL2
CDH12	0	0.620499	0.396	0.229	0	ExN	CDH12
PDZD2	0	0.613131	0.371	0.211	0	ExN	PDZD2
CACNA1E	0	0.609201	0.408	0.221	0	ExN	CACNA1E
ARHGAP32	0	0.608622	0.538	0.341	0	ExN	ARHGAP32
SEPTIN11	0	0.604355	0.437	0.25	0	ExN	SEPTIN11
AK5	0	0.595335	0.491	0.284	0	ExN	AK5
MBNL2	0	0.591714	0.44	0.239	0	ExN	MBNL2
GAP43	0	0.590014	0.294	0.15	0	ExN	GAP43
WASF1	0	0.589439	0.308	0.154	0	ExN	WASF1
FAT3	0	0.583487	0.366	0.193	0	ExN	FAT3
EPHA5	0	0.582323	0.353	0.19	0	ExN	EPHA5
SPATA6	0	0.576636	0.627	0.459	0	ExN	SPATA6
RFX3	0	0.566265	0.352	0.204	0	ExN	RFX3
PPP3CA	0	0.563842	0.6	0.392	0	ExN	PPP3CA
SLC39A10	0	0.563242	0.377	0.209	0	ExN	SLC39A10
SIPA1L1	0	0.558861	0.598	0.381	0	ExN	SIPA1L1
ST6GALNAC5	0	0.551441	0.389	0.223	0	ExN	ST6GALNAC5
ENSMFAG00000050332	0	0.55101	0.651	0.464	0	ExN	ENSMFAG00000050332
FAM155A	0	0.549781	0.815	0.656	0	ExN	FAM155A
KPNB1	0	0.543515	0.294	0.163	0	ExN	KPNB1
DCLK1	0	0.536546	0.507	0.321	0	ExN	DCLK1
GRM7	0	0.536233	0.581	0.388	0	ExN	GRM7
GABRB3	0	0.534265	0.464	0.273	0	ExN	GABRB3
BRINP1	0	0.52801	0.347	0.188	0	ExN	BRINP1
PGM2L1	0	0.525441	0.442	0.263	0	ExN	PGM2L1
KCNMA1	0	0.517277	0.523	0.331	0	ExN	KCNMA1
KCNK1	0	0.51619	0.311	0.165	0	ExN	KCNK1
ENSMFAG00000032199	0	0.515533	0.375	0.23	0	ExN	ENSMFAG00000032199
EPHA6	0	0.511468	0.58	0.432	0	ExN	EPHA6
NRCAM	0	0.509263	0.61	0.403	0	ExN	NRCAM
MICAL2	0	0.505552	0.26	0.133	0	ExN	MICAL2
CACNG3	0	0.503473	0.344	0.196	0	ExN	CACNG3
RYR3	0	0.502429	0.278	0.142	0	ExN	RYR3
CDC40	0	0.492836	0.257	0.132	0	ExN	CDC40
RBFOX1	0	0.492833	0.924	0.782	0	ExN	RBFOX1
NEGR1	0	0.492314	0.796	0.613	0	ExN	NEGR1
TMEM132D	0	0.490927	0.37	0.223	0	ExN	TMEM132D
KCNH1	0	0.485236	0.405	0.251	0	ExN	KCNH1
ACAP2	0	0.481296	0.478	0.306	0	ExN	ACAP2
AFF3	0	0.478189	0.475	0.313	0	ExN	AFF3
PLEKHA5	0	0.475412	0.599	0.42	0	ExN	PLEKHA5
GRIA2	0	0.473521	0.827	0.648	0	ExN	GRIA2
KHDRBS3	0	0.464095	0.344	0.2	0	ExN	KHDRBS3
ENSMFAG00000063343	0	0.463693	0.277	0.153	0	ExN	ENSMFAG00000063343
LRFN5	0	0.460898	0.545	0.372	0	ExN	LRFN5
ADAM23	0	0.459632	0.311	0.172	0	ExN	ADAM23
ROCK2	0	0.459331	0.381	0.226	0	ExN	ROCK2
ENSMFAG00000003711	0	0.456547	0.42	0.267	0	ExN	ENSMFAG00000003711
CDH8	0	0.454382	0.451	0.27	0	ExN	CDH8
ARHGAP26	0	0.452558	0.477	0.303	0	ExN	ARHGAP26
LRRC7	0	0.450623	0.752	0.568	0	ExN	LRRC7
PRKCB	0	0.449469	0.43	0.265	0	ExN	PRKCB
SCN2A	0	0.445003	0.66	0.465	0	ExN	SCN2A
CALN1	0	0.443211	0.299	0.166	0	ExN	CALN1
MAP1B	0	0.438881	0.616	0.428	0	ExN	MAP1B
DYNC1I1	0	0.432562	0.453	0.288	0	ExN	DYNC1I1
SCN8A	0	0.43123	0.375	0.227	0	ExN	SCN8A
CAMK2D	0	0.426457	0.448	0.296	0	ExN	CAMK2D
GRIA3	0	0.410846	0.501	0.325	0	ExN	GRIA3
NRXN1-2	0	0.406747	0.76	0.579	0	ExN	NRXN1-2
GAS7	0	0.406655	0.407	0.254	0	ExN	GAS7
PRKAG2	0	0.391903	0.375	0.226	0	ExN	PRKAG2
CADM2	0	0.371841	0.893	0.801	0	ExN	CADM2
ARGLU1	0	0.371231	0.738	0.579	0	ExN	ARGLU1
CSMD3	0	0.36328	0.745	0.565	0	ExN	CSMD3
MAP7	0	0.362623	0.5	0.33	0	ExN	MAP7
CA10	0	0.345872	0.368	0.222	0	ExN	CA10
ADGRB3	0	0.325145	0.904	0.806	0	ExN	ADGRB3
MAP2	0	0.324426	0.759	0.598	0	ExN	MAP2
NKAIN2	0	0.317606	0.779	0.634	0	ExN	NKAIN2
DSCAM	0	0.306768	0.6	0.415	0	ExN	DSCAM
RALYL	0	0.254207	0.656	0.486	0	ExN	RALYL
KCNJ6	1.78568e-306	0.430396	0.304	0.173	5.10578e-302	ExN	KCNJ6
CDH18	1.64651e-305	0.372985	0.434	0.281	4.70788e-301	ExN	CDH18
ENSMFAG00000061659	5.41182e-305	0.378683	0.524	0.364	1.5474e-300	ExN	ENSMFAG00000061659
GDPD4	1.06994e-301	0.396881	0.383	0.238	3.05927e-297	ExN	GDPD4
MYO1D	4.6304e-301	0.424802	0.273	0.15	1.32397e-296	ExN	MYO1D
YWHAZ	1.2824e-299	0.450523	0.279	0.156	3.66677e-295	ExN	YWHAZ
DLGAP2	8.9366e-293	0.438838	0.279	0.156	2.55524e-288	ExN	DLGAP2
PLPPR4	9.0857e-293	0.456942	0.261	0.142	2.59788e-288	ExN	PLPPR4
ENSA	2.42953e-292	0.389227	0.41	0.262	6.94675e-288	ExN	ENSA
GLS	1.0982e-290	0.408821	0.294	0.168	3.1401e-286	ExN	GLS
BTBD9	1.09829e-290	0.450456	0.388	0.25	3.14034e-286	ExN	BTBD9
PRKG1	4.8207e-290	0.321371	0.499	0.342	1.37838e-285	ExN	PRKG1
AMPH	7.51135e-287	0.448464	0.298	0.173	2.14772e-282	ExN	AMPH
GABBR2	4.32841e-286	0.345575	0.471	0.316	1.23762e-281	ExN	GABBR2
DOK6	8.00179e-286	0.368407	0.401	0.257	2.28795e-281	ExN	DOK6
ENSMFAG00000039531	2.00826e-285	0.524988	0.288	0.168	5.74223e-281	ExN	ENSMFAG00000039531
ZDBF2	2.27875e-285	0.431258	0.262	0.145	6.51564e-281	ExN	ZDBF2
YWHAH	1.19582e-284	0.440601	0.367	0.231	3.4192e-280	ExN	YWHAH
SCN3A	7.24344e-283	0.361269	0.438	0.287	2.07112e-278	ExN	SCN3A
PTPN2	5.79565e-282	0.415408	0.269	0.15	1.65715e-277	ExN	PTPN2
SRPK1	1.93611e-278	0.433044	0.277	0.158	5.53593e-274	ExN	SRPK1
SLC35F3	8.63951e-275	0.382084	0.367	0.232	2.47029e-270	ExN	SLC35F3
AHI1	3.06087e-274	0.383188	0.409	0.267	8.75194e-270	ExN	AHI1
RIMS2	8.07547e-274	0.314752	0.75	0.621	2.30902e-269	ExN	RIMS2
TMEM108	1.12564e-270	0.340883	0.357	0.223	3.21855e-266	ExN	TMEM108
RPL5	1.67346e-270	0.424463	0.338	0.21	4.78492e-266	ExN	RPL5
PEX5L	4.20713e-268	0.259209	0.573	0.419	1.20294e-263	ExN	PEX5L
CAMK1D	4.11998e-264	0.404911	0.322	0.197	1.17803e-259	ExN	CAMK1D
ANKRD11	7.66765e-264	0.43333	0.342	0.213	2.19241e-259	ExN	ANKRD11
SYBU	6.51964e-263	0.375013	0.435	0.293	1.86416e-258	ExN	SYBU
SYN3	5.26824e-262	0.461519	0.347	0.222	1.50635e-257	ExN	SYN3
ENSMFAG00000003326	1.63563e-261	0.319614	0.648	0.487	4.67675e-257	ExN	ENSMFAG00000003326
RAPGEF2	3.98221e-260	0.351422	0.418	0.276	1.13863e-255	ExN	RAPGEF2
PRR16	4.71483e-260	0.386591	0.264	0.15	1.34811e-255	ExN	PRR16
STXBP5	1.32635e-257	0.337947	0.531	0.38	3.79244e-253	ExN	STXBP5
HSPH1	2.69679e-256	0.422739	0.255	0.145	7.71092e-252	ExN	HSPH1
DCAF6	3.18129e-255	0.386569	0.254	0.143	9.09626e-251	ExN	DCAF6
ENSMFAG00000003812	4.80281e-253	0.374302	0.303	0.182	1.37327e-248	ExN	ENSMFAG00000003812
FRY	8.81774e-253	0.303454	0.427	0.284	2.52126e-248	ExN	FRY
DGKI	5.27271e-252	0.404638	0.331	0.208	1.50763e-247	ExN	DGKI
STXBP1	9.47446e-251	0.349887	0.416	0.276	2.70903e-246	ExN	STXBP1
CAP2	3.27309e-250	0.365817	0.283	0.167	9.35875e-246	ExN	CAP2
ABI2	2.70295e-249	0.301456	0.505	0.353	7.72855e-245	ExN	ABI2
ANK2	3.37209e-249	0.273586	0.75	0.61	9.64183e-245	ExN	ANK2
AKT3	3.60175e-249	0.321773	0.539	0.392	1.02985e-244	ExN	AKT3
TTLL7	5.12715e-249	0.281433	0.414	0.273	1.46601e-244	ExN	TTLL7
PIK3R1	1.00035e-247	0.325455	0.322	0.196	2.86031e-243	ExN	PIK3R1
MYH10	2.22472e-246	0.376524	0.331	0.206	6.36115e-242	ExN	MYH10
PLEKHA1	8.31628e-242	0.367315	0.267	0.156	2.37787e-237	ExN	PLEKHA1
NAV3	4.6684e-241	0.288854	0.426	0.286	1.33483e-236	ExN	NAV3
NECAB1	6.01223e-241	0.38252	0.262	0.152	1.71908e-236	ExN	NECAB1
KCNB2	6.5691e-236	0.376339	0.294	0.181	1.8783e-231	ExN	KCNB2
RANBP2	4.36789e-235	0.394474	0.268	0.159	1.24891e-230	ExN	RANBP2
KPNA1	5.64391e-235	0.364776	0.306	0.19	1.61376e-230	ExN	KPNA1
ICE1	2.07709e-232	0.356354	0.306	0.19	5.93902e-228	ExN	ICE1
GALNT17	3.55556e-231	0.298912	0.338	0.214	1.01664e-226	ExN	GALNT17
GALNT18	1.66177e-230	0.29698	0.366	0.238	4.75149e-226	ExN	GALNT18
USP25	4.19167e-230	0.336679	0.306	0.19	1.19852e-225	ExN	USP25
NPTN	1.35443e-227	0.313489	0.49	0.345	3.87271e-223	ExN	NPTN
PPP1R12A	2.31538e-225	0.307851	0.404	0.272	6.62038e-221	ExN	PPP1R12A
ZNF385B	2.02301e-224	0.397238	0.36	0.241	5.78438e-220	ExN	ZNF385B
SYN2	7.1842e-224	0.269455	0.61	0.453	2.05418e-219	ExN	SYN2
ENSMFAG00000044794	1.67466e-218	0.285407	0.319	0.202	4.78836e-214	ExN	ENSMFAG00000044794
MPZL1	4.50496e-215	0.330598	0.368	0.245	1.2881e-210	ExN	MPZL1
ERICH3	4.93317e-214	0.362688	0.282	0.174	1.41054e-209	ExN	ERICH3
PNISR	7.1301e-214	0.289809	0.733	0.589	2.03871e-209	ExN	PNISR
NEDD4L	4.13129e-213	0.311195	0.264	0.158	1.18126e-208	ExN	NEDD4L
ADGRL2	3.35458e-211	0.33492	0.258	0.155	9.59176e-207	ExN	ADGRL2
PCNX2	4.26412e-210	0.307423	0.325	0.209	1.21924e-205	ExN	PCNX2
KCNQ5	1.50669e-209	0.302563	0.352	0.233	4.30808e-205	ExN	KCNQ5
DUS4L-BCAP29	1.3312e-208	0.325161	0.337	0.219	3.80631e-204	ExN	DUS4L-BCAP29
NCOA7	4.40661e-208	0.277207	0.342	0.222	1.25998e-203	ExN	NCOA7
MAPK10	1.05173e-207	0.270419	0.626	0.484	3.0072e-203	ExN	MAPK10
NIN	1.8827e-207	0.343316	0.299	0.188	5.38319e-203	ExN	NIN
EPB41L2	5.17922e-207	0.282481	0.378	0.253	1.48089e-202	ExN	EPB41L2
ENSMFAG00000054847	3.70903e-206	0.321545	0.261	0.158	1.06052e-201	ExN	ENSMFAG00000054847
ODF2L	4.27641e-203	0.348627	0.264	0.161	1.22275e-198	ExN	ODF2L
TAF1D	2.86376e-201	0.295498	0.336	0.221	8.18835e-197	ExN	TAF1D
DGKB	4.9748e-201	0.263022	0.551	0.416	1.42245e-196	ExN	DGKB
PSIP1	5.12574e-201	0.312342	0.39	0.267	1.4656e-196	ExN	PSIP1
CIBAR1	1.1557e-200	0.336523	0.269	0.167	3.3045e-196	ExN	CIBAR1
MAGI3	2.80029e-200	0.271591	0.274	0.169	8.00688e-196	ExN	MAGI3
FOCAD	2.86259e-200	0.291261	0.354	0.235	8.18501e-196	ExN	FOCAD
RBFOX3	3.98361e-200	0.348029	0.268	0.166	1.13903e-195	ExN	RBFOX3
KSR2	2.51609e-199	0.30636	0.309	0.2	7.19425e-195	ExN	KSR2
CEP57L1	8.2489e-198	0.289084	0.418	0.29	2.35861e-193	ExN	CEP57L1
SPTBN1	9.13994e-198	0.275209	0.455	0.321	2.61338e-193	ExN	SPTBN1
ENSMFAG00000037923	1.74644e-197	0.383116	0.266	0.166	4.99359e-193	ExN	ENSMFAG00000037923
ENSMFAG00000035972	1.06528e-195	0.293341	0.334	0.219	3.04596e-191	ExN	ENSMFAG00000035972
ENSMFAG00000059334	4.71906e-194	0.269999	0.451	0.314	1.34932e-189	ExN	ENSMFAG00000059334
MCTP1	7.19217e-193	0.312717	0.386	0.268	2.05646e-188	ExN	MCTP1
CDKL5	1.9519e-192	0.299348	0.288	0.182	5.58107e-188	ExN	CDKL5
ARHGAP44	4.67929e-190	0.300558	0.285	0.181	1.33795e-185	ExN	ARHGAP44
TERF1	1.01072e-189	0.270125	0.42	0.294	2.88995e-185	ExN	TERF1
CSGALNACT1	1.59036e-188	0.291145	0.302	0.194	4.54731e-184	ExN	CSGALNACT1
RPL23A	1.70705e-188	0.37888	0.358	0.247	4.88098e-184	ExN	RPL23A
CHGB	9.05646e-186	0.479018	0.272	0.178	2.58951e-181	ExN	CHGB
ENSMFAG00000000044	2.34073e-183	0.297374	0.256	0.159	6.69284e-179	ExN	ENSMFAG00000000044
CDH2	2.58929e-182	0.264236	0.307	0.2	7.40356e-178	ExN	CDH2
ENSMFAG00000041054	4.31964e-181	0.317818	0.256	0.16	1.23512e-176	ExN	ENSMFAG00000041054
RBM25	7.28166e-181	0.396826	0.41	0.289	2.08205e-176	ExN	RBM25
ENSMFAG00000048803	9.4001e-179	0.266328	0.339	0.229	2.68777e-174	ExN	ENSMFAG00000048803
UNC79	1.38668e-177	0.255753	0.433	0.311	3.96494e-173	ExN	UNC79
FAR1	5.58136e-177	0.289668	0.27	0.172	1.59588e-172	ExN	FAR1
RNF150	1.17465e-175	0.256546	0.319	0.213	3.35868e-171	ExN	RNF150
CYRIA	7.81151e-175	0.262367	0.32	0.213	2.23354e-170	ExN	CYRIA
SLC25A31	1.68516e-172	0.28834	0.286	0.186	4.81837e-168	ExN	SLC25A31
ANKRD10	2.05978e-171	0.282549	0.309	0.204	5.88954e-167	ExN	ANKRD10
ESF1	2.34374e-171	0.30192	0.269	0.173	6.70145e-167	ExN	ESF1
VSNL1	5.13161e-168	0.27133	0.342	0.234	1.46728e-163	ExN	VSNL1
TPM1	8.28958e-167	0.260525	0.277	0.18	2.37024e-162	ExN	TPM1
PTPN4	1.06743e-166	0.250842	0.305	0.202	3.0521e-162	ExN	PTPN4
ATP2B2	9.00452e-164	0.25372	0.358	0.248	2.57466e-159	ExN	ATP2B2
SRSF10	6.85579e-159	0.27178	0.254	0.163	1.96028e-154	ExN	SRSF10
NETO1	6.98961e-159	0.265884	0.277	0.183	1.99854e-154	ExN	NETO1
ENSMFAG00000064104	1.68649e-156	0.479495	0.869	0.868	4.82219e-152	ExN	ENSMFAG00000064104
ARID4A	1.49783e-154	0.257017	0.287	0.191	4.28275e-150	ExN	ARID4A
BDP1	7.12918e-152	0.31306	0.446	0.33	2.03845e-147	ExN	BDP1
KCTD16	6.09807e-147	0.261749	0.317	0.221	1.74362e-142	ExN	KCTD16
RPS27	1.22109e-136	0.278305	0.404	0.301	3.49147e-132	ExN	RPS27
NDUFB2	5.21208e-133	0.281842	0.268	0.183	1.49029e-128	ExN	NDUFB2
ENSMFAG00000040760	2.0142e-130	0.251433	0.28	0.193	5.75919e-126	ExN	ENSMFAG00000040760
SELENOW	7.58456e-124	0.253663	0.39	0.291	2.16865e-119	ExN	SELENOW
OAZ1	2.57974e-118	0.251386	0.275	0.193	7.37624e-114	ExN	OAZ1
WDR19	3.52905e-67	0.710704	0.418	0.338	1.00906e-62	ExN	WDR19
ND1	7.35914e-39	0.840771	0.493	0.43	2.1042e-34	ExN	ND1
ND3	2.7948e-28	0.764358	0.257	0.217	7.99116e-24	ExN	ND3
ENSMFAG00000063802	1.25018e-13	0.935475	0.452	0.404	3.57465e-09	ExN	ENSMFAG00000063802
ND5	4.87445e-10	0.535475	0.294	0.265	1.39375e-05	ExN	ND5
ENSMFAG00000052759	0.00140319	0.579913	0.307	0.288	1	ExN	ENSMFAG00000052759
CYTB	0.00149371	0.757423	0.571	0.538	1	ExN	CYTB
COX2	0.00318613	0.580058	0.542	0.515	1	ExN	COX2
ERBB4	0	3.20239	0.842	0.31	0	InN	ERBB4
GRIK1	0	3.16265	0.693	0.151	0	InN	GRIK1
SLC6A1	0	2.56811	0.562	0.126	0	InN	SLC6A1
NXPH1	0	2.30093	0.423	0.072	0	InN	NXPH1
RBMS3	0	2.25662	0.497	0.1	0	InN	RBMS3
ZNF385D	0	2.21869	0.388	0.058	0	InN	ZNF385D
SPOCK3	0	2.10141	0.625	0.196	0	InN	SPOCK3
GAD1	0	1.99889	0.39	0.062	0	InN	GAD1
PTCHD4	0	1.90312	0.34	0.074	0	InN	PTCHD4
CNR1	0	1.82329	0.272	0.124	0	InN	CNR1
SCG2	0	1.78327	0.317	0.092	0	InN	SCG2
PTPRM	0	1.7782	0.396	0.115	0	InN	PTPRM
GAD2	0	1.75706	0.268	0.032	0	InN	GAD2
SGCZ	0	1.7141	0.602	0.355	0	InN	SGCZ
FSTL5	0	1.51	0.39	0.193	0	InN	FSTL5
KCNC2	0	1.50574	0.604	0.338	0	InN	KCNC2
GALNTL6	0	1.49776	0.572	0.421	0	InN	GALNTL6
KIAA1217	0	1.49364	0.426	0.186	0	InN	KIAA1217
NETO2	0	1.49278	0.458	0.222	0	InN	NETO2
GRIN3A	0	1.46461	0.252	0.088	0	InN	GRIN3A
CNTNAP2	0	1.40472	0.914	0.748	0	InN	CNTNAP2
ZNF804A	0	1.40377	0.349	0.184	0	InN	ZNF804A
MYRIP	0	1.34746	0.455	0.24	0	InN	MYRIP
SYNPR	0	1.34098	0.445	0.226	0	InN	SYNPR
GRIP1	0	1.34086	0.325	0.125	0	InN	GRIP1
LUZP2	0	1.28688	0.398	0.168	0	InN	LUZP2
CNTN5	0	1.28633	0.551	0.376	0	InN	CNTN5
C8orf34	0	1.28069	0.357	0.194	0	InN	C8orf34
FXYD6	0	1.27249	0.395	0.206	0	InN	FXYD6
GRIK2	0	1.22401	0.878	0.722	0	InN	GRIK2
ENSMFAG00000030468	0	1.19548	0.277	0.128	0	InN	ENSMFAG00000030468
PITPNC1	0	1.1912	0.303	0.1	0	InN	PITPNC1
THSD7A	0	1.18283	0.271	0.149	0	InN	THSD7A
ANO4	0	1.16922	0.359	0.191	0	InN	ANO4
KCNAB1	0	1.13656	0.272	0.13	0	InN	KCNAB1
ATP1B1	0	1.1311	0.676	0.516	0	InN	ATP1B1
NPAS3	0	1.11154	0.561	0.452	0	InN	NPAS3
GRID2	0	1.1096	0.577	0.447	0	InN	GRID2
ZMAT4	0	1.08764	0.3	0.168	0	InN	ZMAT4
PEG3	0	1.08105	0.434	0.279	0	InN	PEG3
ENSMFAG00000033310	0	1.07952	0.339	0.176	0	InN	ENSMFAG00000033310
LRP8	0	1.03767	0.279	0.141	0	InN	LRP8
ROBO1	0	1.02678	0.578	0.446	0	InN	ROBO1
CCSER1	0	1.01632	0.701	0.513	0	InN	CCSER1
REV3L	0	0.954419	0.375	0.215	0	InN	REV3L
XKR4	0	0.94507	0.55	0.416	0	InN	XKR4
DPP10	0	0.838901	0.765	0.691	0	InN	DPP10
TCF4	0	0.800192	0.683	0.543	0	InN	TCF4
SCN1A	0	0.794893	0.472	0.343	0	InN	SCN1A
ZEB2	0	0.669764	0.464	0.329	0	InN	ZEB2
FGF12	0	0.647518	0.642	0.549	0	InN	FGF12
FGF14	0	0.637495	0.716	0.623	0	InN	FGF14
NRXN3	0	0.600488	0.86	0.788	0	InN	NRXN3
LRP1B	0	0.546907	0.805	0.73	0	InN	LRP1B
GRIA1	1.4839e-307	0.685519	0.587	0.489	4.24291e-303	InN	GRIA1
GABRA1	5.12558e-306	0.916863	0.428	0.313	1.46556e-301	InN	GABRA1
RAB3C	7.567e-305	0.8974	0.268	0.153	2.16363e-300	InN	RAB3C
GNAS	1.08819e-302	0.868674	0.409	0.288	3.11147e-298	InN	GNAS
KLF12	2.42901e-290	0.76858	0.287	0.167	6.94527e-286	InN	KLF12
ASTN2	1.27877e-279	0.77062	0.256	0.143	3.65639e-275	InN	ASTN2
PLCB1	3.9769e-266	0.567608	0.686	0.614	1.13711e-261	InN	PLCB1
OXR1	8.96637e-253	0.63469	0.62	0.544	2.56375e-248	InN	OXR1
SERINC1	4.95841e-249	0.785864	0.376	0.267	1.41776e-244	InN	SERINC1
LSAMP	6.04814e-243	0.526855	0.631	0.54	1.72935e-238	InN	LSAMP
GABRG3	5.59758e-241	0.871681	0.27	0.168	1.60052e-236	InN	GABRG3
ENSMFAG00000064402	3.97945e-240	0.892689	0.332	0.228	1.13784e-235	InN	ENSMFAG00000064402
SV2A	1.48755e-237	0.829348	0.263	0.162	4.25336e-233	InN	SV2A
DPP6	5.65304e-224	0.74342	0.511	0.433	1.61637e-219	InN	DPP6
TCF12	2.95699e-215	0.607488	0.33	0.222	8.45493e-211	InN	TCF12
ENSMFAG00000031490	5.58745e-213	0.450743	0.827	0.778	1.59762e-208	InN	ENSMFAG00000031490
DNM3	1.1401e-208	0.519789	0.429	0.321	3.25988e-204	InN	DNM3
KCTD8	2.98486e-188	0.699925	0.257	0.164	8.5346e-184	InN	KCTD8
ASIC2	1.84435e-187	0.704288	0.527	0.456	5.27355e-183	InN	ASIC2
ENSMFAG00000000209	3.8796e-174	0.696523	0.255	0.168	1.10929e-169	InN	ENSMFAG00000000209
SLC35F1	1.51336e-166	0.604716	0.307	0.216	4.32716e-162	InN	SLC35F1
ENSMFAG00000050054	8.96292e-162	0.659064	0.351	0.264	2.56277e-157	InN	ENSMFAG00000050054
SYT1	7.91496e-144	0.26297	0.912	0.885	2.26313e-139	InN	SYT1
SLC38A1	5.32475e-133	0.611164	0.318	0.242	1.5225e-128	InN	SLC38A1
SLC44A5	1.11317e-128	0.605347	0.385	0.313	3.1829e-124	InN	SLC44A5
APP	1.89929e-126	0.445689	0.584	0.536	5.43064e-122	InN	APP
GPHN	7.42332e-123	0.396654	0.643	0.598	2.12255e-118	InN	GPHN
MAGI1	3.69422e-118	0.496171	0.471	0.409	1.05629e-113	InN	MAGI1
CNTN4	3.17953e-117	0.677584	0.297	0.228	9.09122e-113	InN	CNTN4
TENM2	7.53486e-117	0.458106	0.654	0.626	2.15444e-112	InN	TENM2
GABRB2	5.81066e-110	0.551467	0.386	0.323	1.66144e-105	InN	GABRB2
TTC28	5.84412e-103	0.582517	0.312	0.248	1.67101e-98	InN	TTC28
PACRG	7.17901e-102	0.654353	0.262	0.2	2.05269e-97	InN	PACRG
NTRK2	1.13247e-99	0.442214	0.387	0.322	3.23806e-95	InN	NTRK2
MACROD2	7.00592e-98	0.383544	0.665	0.628	2.0032e-93	InN	MACROD2
SLC22A17	8.33965e-95	0.532753	0.314	0.25	2.38456e-90	InN	SLC22A17
NCOA2	9.42479e-90	0.515526	0.276	0.214	2.69483e-85	InN	NCOA2
SRRM4	2.86249e-83	0.531279	0.376	0.327	8.18471e-79	InN	SRRM4
SLC4A10	6.06033e-83	0.429588	0.478	0.437	1.73283e-78	InN	SLC4A10
PCLO	1.16308e-81	0.381452	0.546	0.51	3.3256e-77	InN	PCLO
ADCY2	6.16441e-81	0.527808	0.298	0.241	1.76259e-76	InN	ADCY2
PAM	1.33941e-76	0.484062	0.378	0.328	3.82979e-72	InN	PAM
IL1RAPL1	3.32634e-76	0.312363	0.697	0.671	9.511e-72	InN	IL1RAPL1
SCD5	1.10391e-75	0.377789	0.263	0.203	3.1564e-71	InN	SCD5
FNBP1L	3.93471e-71	0.475784	0.369	0.319	1.12505e-66	InN	FNBP1L
TSPAN7	6.09066e-71	0.451617	0.433	0.389	1.7415e-66	InN	TSPAN7
AAK1	3.39154e-70	0.460019	0.32	0.269	9.69742e-66	InN	AAK1
APLP2	3.35203e-68	0.482632	0.328	0.277	9.58446e-64	InN	APLP2
CNTNAP5	6.4314e-66	0.498311	0.454	0.422	1.83893e-61	InN	CNTNAP5
ROBO2	8.28171e-64	0.421771	0.791	0.78	2.36799e-59	InN	ROBO2
SARAF	2.48158e-63	0.484986	0.307	0.258	7.09559e-59	InN	SARAF
RASGRF2	2.31285e-62	0.546187	0.261	0.214	6.61313e-58	InN	RASGRF2
APC	4.58856e-59	0.405425	0.332	0.285	1.31201e-54	InN	APC
RORA	2.32175e-58	0.402558	0.39	0.349	6.63859e-54	InN	RORA
TNRC6A	8.82907e-58	0.402057	0.4	0.363	2.5245e-53	InN	TNRC6A
NRG3	1.86458e-53	0.25005	0.81	0.791	5.33138e-49	InN	NRG3
NR3C2	1.09707e-51	0.502435	0.253	0.21	3.13685e-47	InN	NR3C2
CAMTA1	1.66717e-47	0.396161	0.28	0.239	4.76695e-43	InN	CAMTA1
CDH13	1.90442e-47	0.542272	0.323	0.287	5.44532e-43	InN	CDH13
CCNH	4.13624e-47	0.441344	0.394	0.366	1.18267e-42	InN	CCNH
SYT14	9.05106e-45	0.420867	0.319	0.282	2.58797e-40	InN	SYT14
PRNP	4.56202e-43	0.408252	0.341	0.306	1.30442e-38	InN	PRNP
KIDINS220	1.5398e-42	0.434926	0.279	0.243	4.40275e-38	InN	KIDINS220
DOCK3	5.78181e-39	0.264872	0.58	0.563	1.65319e-34	InN	DOCK3
ERC1	2.31876e-37	0.410079	0.259	0.225	6.63003e-33	InN	ERC1
PRKCE	1.01986e-36	0.430738	0.259	0.227	2.91609e-32	InN	PRKCE
NAV2	1.66243e-36	0.386836	0.275	0.243	4.75337e-32	InN	NAV2
ENSMFAG00000050115	3.30013e-33	0.338982	0.458	0.442	9.43606e-29	InN	ENSMFAG00000050115
NSG2	3.94804e-32	0.366055	0.286	0.254	1.12886e-27	InN	NSG2
FRMPD4	2.19753e-31	0.307078	0.457	0.435	6.2834e-27	InN	FRMPD4
ENSMFAG00000063147	1.18712e-26	0.33329	0.276	0.248	3.39432e-22	InN	ENSMFAG00000063147
NCOA1	2.92475e-24	0.305937	0.393	0.378	8.36274e-20	InN	NCOA1
DAB1	1.1921e-23	0.405953	0.305	0.289	3.40858e-19	InN	DAB1
PTPRT	2.62225e-23	0.520682	0.297	0.282	7.49781e-19	InN	PTPRT
ARNT2	3.66578e-22	0.34775	0.28	0.258	1.04816e-17	InN	ARNT2
KIAA1109	4.2515e-22	0.284196	0.382	0.366	1.21563e-17	InN	KIAA1109
SLC25A12	6.76171e-22	0.352708	0.266	0.244	1.93338e-17	InN	SLC25A12
ENSMFAG00000033704	4.74863e-21	0.313605	0.251	0.226	1.35778e-16	InN	ENSMFAG00000033704
TMEFF2	4.18485e-20	0.412265	0.437	0.444	1.19658e-15	InN	TMEFF2
ENSMFAG00000031365	7.22449e-20	0.272217	0.481	0.482	2.0657e-15	InN	ENSMFAG00000031365
BICD1	1.55982e-19	0.330028	0.314	0.298	4.46e-15	InN	BICD1
AKAP6	2.70708e-19	0.271315	0.434	0.429	7.74035e-15	InN	AKAP6
HSP90B1	5.68634e-19	0.33354	0.257	0.235	1.62589e-14	InN	HSP90B1
GRIN2B	8.52448e-19	0.251402	0.472	0.468	2.4374e-14	InN	GRIN2B
GALNT13	2.23263e-16	0.335643	0.351	0.34	6.38375e-12	InN	GALNT13
ITFG1	1.28802e-15	0.267925	0.373	0.365	3.68284e-11	InN	ITFG1
SCAPER	2.08785e-14	0.254042	0.325	0.312	5.96978e-10	InN	SCAPER
RUNX1T1	1.91797e-13	0.354288	0.283	0.273	5.48404e-09	InN	RUNX1T1
SLC12A5	2.75241e-13	0.317206	0.251	0.238	7.86996e-09	InN	SLC12A5
SYT11	1.2687e-12	0.27546	0.311	0.3	3.62759e-08	InN	SYT11
HCN1	6.10707e-12	0.269073	0.391	0.392	1.7462e-07	InN	HCN1
OSBPL6	3.66166e-11	0.292002	0.31	0.304	1.04698e-06	InN	OSBPL6
NDST3	2.93103e-10	0.37976	0.292	0.289	8.3807e-06	InN	NDST3
NDFIP1	6.18131e-10	0.270904	0.294	0.288	1.76742e-05	InN	NDFIP1
MARCHF6	7.36747e-10	0.27921	0.251	0.241	2.10658e-05	InN	MARCHF6
MLLT3	2.55147e-08	0.250838	0.358	0.36	0.000729541	InN	MLLT3
MTUS2	6.71534e-08	0.321097	0.3	0.299	0.00192012	InN	MTUS2
PTPRO	2.54913e-07	0.34842	0.3	0.303	0.00728872	InN	PTPRO
PLP1	0	3.43173	0.663	0.1	0	oligo	PLP1
CTNNA3	0	2.89397	0.488	0.084	0	oligo	CTNNA3
RNF220	0	2.22716	0.366	0.07	0	oligo	RNF220
QKI	0	2.15349	0.702	0.277	0	oligo	QKI
TMTC2	0	1.97706	0.506	0.176	0	oligo	TMTC2
CYP2J2	0	1.95693	0.296	0.046	0	oligo	CYP2J2
SLC44A1	0	1.86881	0.515	0.209	0	oligo	SLC44A1
ELMO1	0	1.85194	0.563	0.238	0	oligo	ELMO1
PDE4B	0	1.84232	0.561	0.252	0	oligo	PDE4B
DOCK10	0	1.83657	0.465	0.15	0	oligo	DOCK10
ENPP2	0	1.83487	0.261	0.043	0	oligo	ENPP2
PIP4K2A	0	1.82617	0.309	0.076	0	oligo	PIP4K2A
PHLPP1	0	1.80281	0.477	0.187	0	oligo	PHLPP1
FRMD4B	0	1.69746	0.271	0.052	0	oligo	FRMD4B
PLCL1	0	1.69254	0.326	0.104	0	oligo	PLCL1
QDPR	0	1.61579	0.283	0.076	0	oligo	QDPR
ST6GALNAC3	0	1.6103	0.349	0.102	0	oligo	ST6GALNAC3
ERBIN	0	1.53681	0.319	0.104	0	oligo	ERBIN
PDE8A	0	1.5269	0.287	0.101	0	oligo	PDE8A
DLC1	0	1.51869	0.326	0.123	0	oligo	DLC1
DCC	0	1.45134	0.634	0.311	0	oligo	DCC
CDH20	0	1.43817	0.507	0.234	0	oligo	CDH20
NCKAP5	0	1.3454	0.286	0.099	0	oligo	NCKAP5
SIK3	0	1.32137	0.387	0.19	0	oligo	SIK3
NAALADL2	0	1.3123	0.301	0.131	0	oligo	NAALADL2
FNBP1	0	1.29621	0.402	0.197	0	oligo	FNBP1
SEPTIN7	0	1.2908	0.523	0.3	0	oligo	SEPTIN7
DIP2B	0	1.2849	0.369	0.185	0	oligo	DIP2B
ZEB21	0	1.28273	0.582	0.337	0	oligo	ZEB2
SLC24A2	0	1.28187	0.308	0.137	0	oligo	SLC24A2
EDIL3	0	1.27638	0.59	0.348	0	oligo	EDIL3
SPOCK31	0	1.26164	0.581	0.256	0	oligo	SPOCK3
GRM3	0	1.22677	0.381	0.186	0	oligo	GRM3
TCF121	0	1.2139	0.443	0.226	0	oligo	TCF12
SHTN1	0	1.19708	0.497	0.288	0	oligo	SHTN1
MAML2	0	1.18385	0.262	0.09	0	oligo	MAML2
ZBTB20	0	1.14881	0.345	0.138	0	oligo	ZBTB20
DNM31	0	1.11278	0.536	0.327	0	oligo	DNM3
ENSMFAG00000003811	0	1.06205	0.263	0.085	0	oligo	ENSMFAG00000003811
MAGI2	0	0.887117	0.894	0.764	0	oligo	MAGI2
IL1RAPL11	0	0.849295	0.83	0.663	0	oligo	IL1RAPL1
RALYL1	0	0.829679	0.808	0.576	0	oligo	RALYL
FRYL	3.6685e-303	1.23108	0.373	0.189	1.04894e-298	oligo	FRYL
PCDH9	7.18938e-293	0.55226	0.972	0.897	2.05566e-288	oligo	PCDH9
GARNL3	8.65082e-285	1.1627	0.458	0.267	2.47353e-280	oligo	GARNL3
SLC9A9	8.63266e-272	1.02541	0.308	0.14	2.46834e-267	oligo	SLC9A9
RELN	1.01971e-263	0.59746	0.259	0.105	2.91566e-259	oligo	RELN
SH3GL3	2.59303e-255	1.05228	0.454	0.274	7.41426e-251	oligo	SH3GL3
LANCL1	2.61227e-254	1.14069	0.33	0.167	7.46927e-250	oligo	LANCL1
SLAIN1	1.14678e-237	1.17105	0.391	0.225	3.279e-233	oligo	SLAIN1
PPP2R2B	2.29293e-234	1.00041	0.672	0.516	6.55618e-230	oligo	PPP2R2B
WWOX	2.41906e-185	0.960849	0.356	0.207	6.91683e-181	oligo	WWOX
PTPRD	2.75611e-171	0.791299	0.57	0.423	7.88054e-167	oligo	PTPRD
FMNL2	1.46375e-168	0.823508	0.494	0.345	4.18529e-164	oligo	FMNL2
APLP1	2.50073e-168	0.850289	0.339	0.195	7.15035e-164	oligo	APLP1
CLASP2	3.43665e-168	0.746299	0.597	0.459	9.8264e-164	oligo	CLASP2
ZDHHC20	5.70457e-161	1.01812	0.276	0.152	1.63111e-156	oligo	ZDHHC20
ARAP2	1.39751e-157	0.976348	0.362	0.228	3.99591e-153	oligo	ARAP2
TRIM2	7.62668e-155	0.873336	0.472	0.334	2.1807e-150	oligo	TRIM2
WSB1	9.05567e-155	0.635932	0.639	0.508	2.58929e-150	oligo	WSB1
DOCK4	9.01815e-148	0.705183	0.565	0.424	2.57856e-143	oligo	DOCK4
EXOC6B	1.96575e-137	0.732972	0.587	0.457	5.62068e-133	oligo	EXOC6B
NKAIN21	4.76165e-133	0.382633	0.839	0.717	1.3615e-128	oligo	NKAIN2
PEX5L1	1.97782e-124	0.688092	0.637	0.507	5.65517e-120	oligo	PEX5L
FAM83D	4.1858e-124	0.85289	0.251	0.143	1.19684e-119	oligo	FAM83D
UNC5C	4.39583e-120	0.864234	0.422	0.3	1.2569e-115	oligo	UNC5C
CDK8	1.40926e-111	0.838362	0.281	0.175	4.02949e-107	oligo	CDK8
AOPEP	4.60344e-110	0.802995	0.294	0.186	1.31626e-105	oligo	AOPEP
DDX17	6.91345e-107	0.435546	0.663	0.595	1.97676e-102	oligo	DDX17
DLG1	5.91898e-106	0.667636	0.504	0.386	1.69241e-101	oligo	DLG1
RTN4	4.13227e-103	0.475527	0.709	0.61	1.18154e-98	oligo	RTN4
PTBP2	2.13586e-97	0.749133	0.313	0.208	6.10706e-93	oligo	PTBP2
PSD3	7.5856e-95	0.678813	0.452	0.344	2.16895e-90	oligo	PSD3
AIG1	8.26581e-87	0.653451	0.423	0.316	2.36344e-82	oligo	AIG1
PALM2AKAP2	2.21134e-86	0.74718	0.351	0.251	6.32289e-82	oligo	PALM2AKAP2
KIRREL3	9.71308e-86	0.503445	0.549	0.436	2.77726e-81	oligo	KIRREL3
HNRNPA2B1	1.027e-80	0.455338	0.591	0.496	2.93649e-76	oligo	HNRNPA2B1
NCAM1	1.76838e-75	0.530923	0.526	0.432	5.05634e-71	oligo	NCAM1
ZSWIM6	4.26908e-75	0.569591	0.35	0.253	1.22066e-70	oligo	ZSWIM6
GPM6B	2.97244e-74	0.536264	0.442	0.344	8.4991e-70	oligo	GPM6B
ATP8A1	2.1653e-73	0.662156	0.365	0.271	6.19126e-69	oligo	ATP8A1
CTTNBP2	8.75928e-71	0.627783	0.314	0.222	2.50454e-66	oligo	CTTNBP2
ZDHHC14	2.98196e-67	0.659018	0.291	0.206	8.52633e-63	oligo	ZDHHC14
KIF1B	1.45343e-61	0.603329	0.435	0.352	4.15579e-57	oligo	KIF1B
PTK2	3.57937e-61	0.478842	0.522	0.438	1.02345e-56	oligo	PTK2
WNK1	1.46693e-60	0.631083	0.265	0.187	4.1944e-56	oligo	WNK1
SAMD12	4.73891e-60	0.50296	0.468	0.377	1.355e-55	oligo	SAMD12
ZCCHC7	5.20673e-60	0.616715	0.274	0.194	1.48876e-55	oligo	ZCCHC7
NCAM2	1.46483e-59	0.331404	0.755	0.676	4.18839e-55	oligo	NCAM2
MDGA2	1.64196e-59	0.359284	0.68	0.601	4.69486e-55	oligo	MDGA2
COBL	1.43641e-58	0.581549	0.307	0.224	4.10712e-54	oligo	COBL
MYO1D1	1.80576e-55	0.586265	0.302	0.222	5.16322e-51	oligo	MYO1D
MAP71	3.25574e-52	0.490199	0.507	0.432	9.30915e-48	oligo	MAP7
CLK1	6.55896e-52	0.426616	0.329	0.248	1.8754e-47	oligo	CLK1
SELENOW1	2.8525e-51	0.354421	0.435	0.347	8.15615e-47	oligo	SELENOW
MAP4K5	1.88294e-49	0.585691	0.32	0.244	5.38389e-45	oligo	MAP4K5
EPB41L3	2.68155e-49	0.53774	0.315	0.24	7.66735e-45	oligo	EPB41L3
ACADL	3.95303e-49	0.528202	0.276	0.201	1.13029e-44	oligo	ACADL
ALCAM	9.79901e-49	0.320009	0.279	0.196	2.80183e-44	oligo	ALCAM
TJP1	6.61103e-48	0.498028	0.428	0.351	1.89029e-43	oligo	TJP1
BAZ2B	2.03214e-46	0.521532	0.345	0.268	5.81049e-42	oligo	BAZ2B
ARHGAP21	1.20259e-45	0.542203	0.389	0.319	3.43856e-41	oligo	ARHGAP21
RNF130	2.62008e-45	0.500317	0.346	0.27	7.4916e-41	oligo	RNF130
CIRBP	4.48177e-45	0.413561	0.319	0.243	1.28147e-40	oligo	CIRBP
OSBPL1A	5.03394e-45	0.544367	0.268	0.199	1.43935e-40	oligo	OSBPL1A
VPS13C	9.26532e-45	0.435189	0.389	0.313	2.64923e-40	oligo	VPS13C
PLXDC2	5.05574e-43	0.428967	0.289	0.212	1.44559e-38	oligo	PLXDC2
SCD51	3.14668e-42	0.437136	0.281	0.21	8.99731e-38	oligo	SCD5
PTPRK1	1.12968e-41	0.367727	0.481	0.396	3.23008e-37	oligo	PTPRK
TMTC1	1.29213e-40	0.511672	0.35	0.28	3.6946e-36	oligo	TMTC1
CDC42BPA	2.8178e-40	0.376588	0.552	0.49	8.05692e-36	oligo	CDC42BPA
ANKRD28	1.30169e-39	0.512417	0.307	0.241	3.72193e-35	oligo	ANKRD28
FAIM2	1.45367e-39	0.337156	0.281	0.209	4.15647e-35	oligo	FAIM2
TNKS	6.79109e-39	0.465919	0.3	0.233	1.94178e-34	oligo	TNKS
CEP170	1.43768e-36	0.494715	0.373	0.31	4.11076e-32	oligo	CEP170
SSH2	2.08709e-36	0.4215	0.314	0.247	5.96761e-32	oligo	SSH2
OTUD7A	3.77786e-36	0.485113	0.32	0.254	1.0802e-31	oligo	OTUD7A
TTLL71	9.4087e-36	0.524562	0.416	0.358	2.69023e-31	oligo	TTLL7
ENSMFAG00000043983	2.52499e-35	0.383959	0.427	0.362	7.21971e-31	oligo	ENSMFAG00000043983
EPB41L21	1.6127e-34	0.318146	0.397	0.327	4.61118e-30	oligo	EPB41L2
CCDC88A	1.70393e-34	0.388937	0.487	0.426	4.87206e-30	oligo	CCDC88A
DPYSL2	3.70749e-34	0.450021	0.297	0.235	1.06008e-29	oligo	DPYSL2
CENPC	1.12454e-32	0.401847	0.328	0.264	3.2154e-28	oligo	CENPC
MAPRE2	1.04751e-31	0.503683	0.282	0.223	2.99515e-27	oligo	MAPRE2
MBNL21	8.68078e-30	0.356194	0.421	0.362	2.4821e-25	oligo	MBNL2
ANKRD12	1.10727e-29	0.338806	0.5	0.443	3.16602e-25	oligo	ANKRD12
MEIS2	2.02517e-28	0.409801	0.255	0.197	5.79056e-24	oligo	MEIS2
ANKIB1	6.36962e-28	0.410323	0.342	0.286	1.82127e-23	oligo	ANKIB1
SECISBP2L	2.16012e-27	0.513784	0.287	0.236	6.17643e-23	oligo	SECISBP2L
DHX36	2.36941e-27	0.356519	0.339	0.279	6.77486e-23	oligo	DHX36
SERPINI1	4.76918e-26	0.341442	0.416	0.361	1.36365e-21	oligo	SERPINI1
DOCK9	6.81483e-26	0.380253	0.359	0.304	1.94856e-21	oligo	DOCK9
ENSMFAG00000042248	5.81998e-23	0.377432	0.285	0.234	1.66411e-18	oligo	ENSMFAG00000042248
ENSMFAG00000038021	2.31669e-21	0.339453	0.329	0.277	6.62412e-17	oligo	ENSMFAG00000038021
BCAS3	1.1303e-20	0.358795	0.353	0.304	3.23186e-16	oligo	BCAS3
FTO	9.75024e-20	0.359178	0.313	0.266	2.78788e-15	oligo	FTO
FUS	3.63074e-19	0.286758	0.312	0.263	1.03814e-14	oligo	FUS
NSMCE2	5.89708e-19	0.376978	0.268	0.223	1.68615e-14	oligo	NSMCE2
ENSMFAG00000033458	1.3055e-17	0.392579	0.334	0.295	3.73282e-13	oligo	ENSMFAG00000033458
ZNF638	4.38968e-17	0.342884	0.431	0.396	1.25514e-12	oligo	ZNF638
PRKCA	7.89139e-17	0.270841	0.285	0.239	2.25639e-12	oligo	PRKCA
ENSMFAG000000593341	6.83186e-16	0.294907	0.416	0.399	1.95343e-11	oligo	ENSMFAG00000059334
ADD3	2.9478e-15	0.27683	0.265	0.225	8.42865e-11	oligo	ADD3
ENSMFAG00000003997	6.18218e-15	0.276538	0.302	0.262	1.76767e-10	oligo	ENSMFAG00000003997
FUT9	1.21139e-14	0.349048	0.269	0.23	3.46373e-10	oligo	FUT9
KCNK11	6.48972e-12	0.257412	0.292	0.255	1.85561e-07	oligo	KCNK1
GTDC1	9.24209e-10	0.258483	0.273	0.241	2.64259e-05	oligo	GTDC1
LHFPL3	0	3.87641	0.768	0.106	0	OPC	LHFPL3
PTPRZ1	0	3.372	0.865	0.22	0	OPC	PTPRZ1
PCDH15	0	3.1494	0.697	0.137	0	OPC	PCDH15
COL9A1	0	2.95814	0.512	0.046	0	OPC	COL9A1
VCAN	0	2.93192	0.421	0.025	0	OPC	VCAN
SOX6	0	2.75419	0.537	0.081	0	OPC	SOX6
BCAS1	0	2.60089	0.338	0.034	0	OPC	BCAS1
BCAN	0	2.40658	0.33	0.034	0	OPC	BCAN
SEMA5A	0	2.38007	0.427	0.077	0	OPC	SEMA5A
KIF13A	0	2.32459	0.44	0.105	0	OPC	KIF13A
ENSMFAG00000060200	0	2.27158	0.333	0.033	0	OPC	ENSMFAG00000060200
LUZP21	0	2.19379	0.652	0.2	0	OPC	LUZP2
MAML21	0	2.09329	0.392	0.094	0	OPC	MAML2
ZBTB201	0	2.05407	0.515	0.143	0	OPC	ZBTB20
SULF2	0	1.99477	0.317	0.07	0	OPC	SULF2
CHST9	0	1.90347	0.262	0.062	0	OPC	CHST9
QKI1	0	1.55345	0.612	0.3	0	OPC	QKI
NXPH11	0	1.52906	0.405	0.133	0	OPC	NXPH1
LRP1B1	0	1.09267	0.924	0.74	0	OPC	LRP1B
EPN2	2.0664e-298	1.88083	0.352	0.118	5.90847e-294	OPC	EPN2
SLC35F11	1.15735e-280	1.7684	0.488	0.226	3.3092e-276	OPC	SLC35F1
NPAS31	8.79781e-261	1.21908	0.707	0.467	2.51556e-256	OPC	NPAS3
TNR	1.32815e-252	1.8378	0.386	0.157	3.79758e-248	OPC	TNR
DOCK101	5.92333e-229	1.41267	0.402	0.167	1.69366e-224	OPC	DOCK10
ENSMFAG000000304681	6.75948e-225	1.54391	0.376	0.151	1.93274e-220	OPC	ENSMFAG00000030468
XYLT1	9.68628e-223	1.71924	0.337	0.131	2.7696e-218	OPC	XYLT1
CDH201	3.31583e-214	1.42937	0.485	0.247	9.48096e-210	OPC	CDH20
CA101	1.83538e-213	1.61839	0.527	0.308	5.24791e-209	OPC	CA10
ITPR2	1.70931e-211	1.4078	0.28	0.092	4.88743e-207	OPC	ITPR2
SGK1	2.74196e-207	1.65373	0.367	0.156	7.84009e-203	OPC	SGK1
MMP16	9.35518e-201	1.57952	0.523	0.312	2.67493e-196	OPC	MMP16
SCD52	2.08591e-197	1.58778	0.425	0.209	5.96425e-193	OPC	SCD5
DSCAM1	3.09246e-197	1.24885	0.694	0.527	8.84228e-193	OPC	DSCAM
NTNG1	5.62686e-197	1.61242	0.312	0.121	1.60889e-192	OPC	NTNG1
GRID21	1.18398e-188	1.13189	0.668	0.467	3.38534e-184	OPC	GRID2
NOVA1	2.45086e-183	1.5269	0.478	0.274	7.00775e-179	OPC	NOVA1
SEZ6L	1.34919e-182	1.64559	0.341	0.149	3.85773e-178	OPC	SEZ6L
NCKAP51	8.71422e-177	1.37568	0.288	0.108	2.49166e-172	OPC	NCKAP5
KCND2	5.15256e-171	1.14801	0.637	0.448	1.47327e-166	OPC	KCND2
CST3	5.65954e-168	1.51438	0.324	0.139	1.61823e-163	OPC	CST3
REV3L1	8.1299e-167	1.42376	0.442	0.24	2.32458e-162	OPC	REV3L
PCDH91	1.36546e-165	0.616817	0.951	0.901	3.90425e-161	OPC	PCDH9
OPHN1	3.98211e-154	1.4733	0.324	0.147	1.13861e-149	OPC	OPHN1
ENSMFAG00000005400	1.39989e-148	1.40503	0.266	0.106	4.0027e-144	OPC	ENSMFAG00000005400
NLGN1	3.47568e-144	0.79789	0.816	0.713	9.93802e-140	OPC	NLGN1
PDE4B1	1.18031e-142	1.2565	0.456	0.27	3.37487e-138	OPC	PDE4B
COL11A1	2.01642e-136	1.46386	0.273	0.118	5.76556e-132	OPC	COL11A1
ENSMFAG000000380211	2.24152e-122	1.3981	0.436	0.276	6.40917e-118	OPC	ENSMFAG00000038021
OPCML	3.51819e-113	0.826395	0.724	0.628	1.00596e-108	OPC	OPCML
KLF121	9.70516e-112	1.24926	0.345	0.186	2.775e-107	OPC	KLF12
BRINP3	1.92259e-110	1.20326	0.473	0.315	5.49725e-106	OPC	BRINP3
DPP61	1.25075e-102	1.00524	0.568	0.445	3.57627e-98	OPC	DPP6
ZEB1	1.96047e-100	1.23635	0.418	0.273	5.60557e-96	OPC	ZEB1
SH3D19	2.01256e-99	1.2955	0.286	0.147	5.75451e-95	OPC	SH3D19
PHLPP11	1.88519e-96	1.18566	0.352	0.205	5.39033e-92	OPC	PHLPP1
LSAMP1	3.94252e-94	0.890866	0.649	0.555	1.12728e-89	OPC	LSAMP
MDGA21	7.03187e-94	0.775846	0.688	0.604	2.01062e-89	OPC	MDGA2
SGCZ1	6.98891e-91	0.811986	0.546	0.399	1.99834e-86	OPC	SGCZ
ALCAM1	1.90322e-85	1.00062	0.343	0.198	5.44188e-81	OPC	ALCAM
NFIA	7.86264e-85	1.17178	0.286	0.155	2.24817e-80	OPC	NFIA
DNM32	6.38549e-83	1.04583	0.464	0.339	1.8258e-78	OPC	DNM3
ENSMFAG000000333101	2.46474e-76	1.16143	0.332	0.204	7.04742e-72	OPC	ENSMFAG00000033310
TNKS1	3.4393e-75	1.16793	0.357	0.234	9.83398e-71	OPC	TNKS
ZSWIM61	7.14486e-73	1.10765	0.379	0.256	2.04293e-68	OPC	ZSWIM6
PPP2R2B1	1.20685e-70	0.898441	0.593	0.526	3.45074e-66	OPC	PPP2R2B
ENSMFAG00000049300	2.80869e-69	1.11029	0.403	0.291	8.03089e-65	OPC	ENSMFAG00000049300
TCF122	6.09698e-69	1.00917	0.365	0.239	1.74331e-64	OPC	TCF12
NKAIN3	1.04844e-68	0.910548	0.375	0.244	2.99781e-64	OPC	NKAIN3
NTM	3.04477e-66	0.893754	0.492	0.392	8.7059e-62	OPC	NTM
WSB11	6.55009e-65	0.743737	0.59	0.516	1.87287e-60	OPC	WSB1
ASTN21	4.99125e-64	1.03703	0.276	0.162	1.42715e-59	OPC	ASTN2
SLC9A91	1.20841e-63	0.861271	0.265	0.149	3.45521e-59	OPC	SLC9A9
TAOK3	2.65507e-59	1.05524	0.34	0.232	7.59164e-55	OPC	TAOK3
DCC1	1.04471e-53	0.730934	0.444	0.332	2.98714e-49	OPC	DCC
PHYHIPL	8.57236e-48	1.06745	0.257	0.163	2.45109e-43	OPC	PHYHIPL
GPM6A	8.67915e-44	0.488817	0.719	0.713	2.48163e-39	OPC	GPM6A
GPC5	4.63783e-40	0.733552	0.376	0.282	1.32609e-35	OPC	GPC5
TJP11	1.77258e-33	0.812628	0.414	0.355	5.06835e-29	OPC	TJP1
ETV5	2.72368e-33	0.808472	0.435	0.38	7.78781e-29	OPC	ETV5
ADGRL3	3.34146e-33	0.459445	0.692	0.677	9.55424e-29	OPC	ADGRL3
NCAM21	5.04202e-33	0.398689	0.712	0.681	1.44167e-28	OPC	NCAM2
KHDRBS31	6.15861e-33	0.908082	0.355	0.289	1.76093e-28	OPC	KHDRBS3
IL1RAPL12	8.28302e-32	0.411669	0.695	0.675	2.36836e-27	OPC	IL1RAPL1
RORA1	3.30395e-30	0.770812	0.416	0.355	9.44697e-26	OPC	RORA
CTTNBP21	7.98475e-28	0.860434	0.294	0.227	2.28308e-23	OPC	CTTNBP2
LRRC4C	2.45189e-24	0.860083	0.347	0.298	7.0107e-20	OPC	LRRC4C
PTPRD1	4.55037e-24	0.644988	0.465	0.434	1.30109e-19	OPC	PTPRD
PTPRT1	2.25105e-23	0.665469	0.341	0.283	6.43642e-19	OPC	PTPRT
PRKCA1	1.00215e-19	0.713617	0.294	0.241	2.86546e-15	OPC	PRKCA
CSMD2	1.20952e-19	0.732925	0.342	0.295	3.45837e-15	OPC	CSMD2
NRXN1	2.87733e-19	0.56745	0.47	0.449	8.22715e-15	OPC	NRXN1
CTNND2	7.49239e-18	0.387134	0.648	0.656	2.1423e-13	OPC	CTNND2
CSMD31	1.96525e-17	0.359715	0.671	0.68	5.61925e-13	OPC	CSMD3
ENSMFAG000000337041	4.64676e-16	0.715165	0.274	0.23	1.32865e-11	OPC	ENSMFAG00000033704
SOX5	9.3152e-16	0.515212	0.473	0.46	2.6635e-11	OPC	SOX5
NCAM11	4.09685e-14	0.537448	0.444	0.439	1.17141e-09	OPC	NCAM1
TANC2	3.32177e-13	0.53671	0.468	0.47	9.49793e-09	OPC	TANC2
CNTN41	7.36524e-13	0.6762	0.277	0.241	2.10594e-08	OPC	CNTN4
DMD	4.07863e-12	0.333368	0.615	0.629	1.1662e-07	OPC	DMD
HNRNPA2B11	5.75587e-12	0.499449	0.49	0.504	1.64578e-07	OPC	HNRNPA2B1
ENSMFAG00000000050	3.82638e-10	0.557612	0.188	0.268	1.09408e-05	OPC	ENSMFAG00000000050
DTNA	4.87546e-10	0.558416	0.302	0.279	1.39404e-05	OPC	DTNA
ROBO11	9.7392e-10	0.296647	0.482	0.471	2.78473e-05	OPC	ROBO1
SPARCL1	4.20247e-09	0.341906	0.373	0.348	0.000120161	OPC	SPARCL1
ITM2C	2.03226e-08	0.483917	0.253	0.222	0.000581083	OPC	ITM2C
CLASP21	2.97675e-08	0.436868	0.45	0.47	0.000851141	OPC	CLASP2
CNTN1	1.39538e-06	0.471856	0.415	0.43	0.0398982	OPC	CNTN1
SLC1A2	0	4.70318	0.926	0.098	0	astrocyte	SLC1A2
SLC1A3	0	4.12636	0.872	0.075	0	astrocyte	SLC1A3
ADGRV1	0	3.81291	0.829	0.147	0	astrocyte	ADGRV1
ID4	0	3.4635	0.457	0.015	0	astrocyte	ID4
APOE	0	3.45127	0.57	0.053	0	astrocyte	APOE
ENSMFAG000000602001	0	3.271	0.578	0.027	0	astrocyte	ENSMFAG00000060200
AQP4	0	3.25262	0.415	0.011	0	astrocyte	AQP4
ETNPPL	0	3.12789	0.445	0.009	0	astrocyte	ETNPPL
ALDH1A1	0	3.02199	0.408	0.019	0	astrocyte	ALDH1A1
SPARCL11	0	2.95028	0.869	0.335	0	astrocyte	SPARCL1
ATP1A4	0	2.89957	0.551	0.051	0	astrocyte	ATP1A4
CST31	0	2.87451	0.624	0.131	0	astrocyte	CST3
ENSMFAG00000026668	0	2.83763	0.432	0.027	0	astrocyte	ENSMFAG00000026668
ENSMFAG00000032548	0	2.78072	0.398	0.024	0	astrocyte	ENSMFAG00000032548
GPC51	0	2.67343	0.756	0.272	0	astrocyte	GPC5
AGT	0	2.6258	0.321	0.007	0	astrocyte	AGT
CPE	0	2.62277	0.805	0.355	0	astrocyte	CPE
GLUL	0	2.61316	0.422	0.047	0	astrocyte	GLUL
GJA1	0	2.6048	0.332	0.009	0	astrocyte	GJA1
PREX2	0	2.55604	0.41	0.039	0	astrocyte	PREX2
NKAIN31	0	2.5556	0.744	0.234	0	astrocyte	NKAIN3
LUZP22	0	2.53079	0.683	0.201	0	astrocyte	LUZP2
ENSMFAG000000054001	0	2.50674	0.505	0.1	0	astrocyte	ENSMFAG00000005400
GRAMD2B	0	2.46971	0.339	0.016	0	astrocyte	GRAMD2B
CYP2J21	0	2.45047	0.415	0.055	0	astrocyte	CYP2J2
HSD17B5	0	2.4202	0.363	0.044	0	astrocyte	HSD17B5
ENSMFAG000000038111	0	2.37446	0.469	0.089	0	astrocyte	ENSMFAG00000003811
PITPNC11	0	2.34551	0.538	0.129	0	astrocyte	PITPNC1
PTN	0	2.32726	0.34	0.031	0	astrocyte	PTN
FGFR3	0	2.31921	0.286	0.007	0	astrocyte	FGFR3
MFGE8	0	2.30334	0.288	0.014	0	astrocyte	MFGE8
SLC4A4	0	2.29815	0.482	0.121	0	astrocyte	SLC4A4
DTNA1	0	2.28726	0.682	0.269	0	astrocyte	DTNA
RGCC	0	2.28217	0.273	0.018	0	astrocyte	RGCC
FGFR1	0	2.22739	0.333	0.038	0	astrocyte	FGFR1
PMP22	0	2.20342	0.277	0.019	0	astrocyte	PMP22
WIF1	0	2.18464	0.287	0.034	0	astrocyte	WIF1
ZBTB202	0	2.17764	0.564	0.142	0	astrocyte	ZBTB20
F3	0	2.15069	0.269	0.012	0	astrocyte	F3
PFKFB3	0	2.1303	0.32	0.048	0	astrocyte	PFKFB3
TNIK	0	2.04342	0.667	0.316	0	astrocyte	TNIK
ATP1B2	0	2.00583	0.321	0.053	0	astrocyte	ATP1B2
BCAN1	0	2.00239	0.285	0.036	0	astrocyte	BCAN
CLU	0	1.98162	0.685	0.37	0	astrocyte	CLU
EFEMP1	0	1.95563	0.267	0.031	0	astrocyte	EFEMP1
HTRA1	0	1.93771	0.318	0.058	0	astrocyte	HTRA1
TPD52L1	0	1.92577	0.268	0.041	0	astrocyte	TPD52L1
LGI4	0	1.92439	0.303	0.055	0	astrocyte	LGI4
ENSMFAG00000031208	0	1.90426	0.347	0.09	0	astrocyte	ENSMFAG00000031208
CDH202	0	1.89983	0.618	0.244	0	astrocyte	CDH20
NTM1	0	1.86742	0.735	0.386	0	astrocyte	NTM
LRIG1	0	1.8489	0.255	0.033	0	astrocyte	LRIG1
NFIA1	0	1.81079	0.439	0.151	0	astrocyte	NFIA
NTRK21	0	1.74604	0.623	0.327	0	astrocyte	NTRK2
GPM6A1	0	1.73758	0.936	0.707	0	astrocyte	GPM6A
NPAS32	0	1.72601	0.802	0.465	0	astrocyte	NPAS3
PLCE1	0	1.71871	0.269	0.055	0	astrocyte	PLCE1
MACF1	0	1.70955	0.751	0.458	0	astrocyte	MACF1
NCKAP52	0	1.70297	0.37	0.106	0	astrocyte	NCKAP5
SASH1	0	1.69888	0.279	0.066	0	astrocyte	SASH1
PTPRZ11	0	1.57805	0.574	0.23	0	astrocyte	PTPRZ1
QKI2	0	1.57737	0.663	0.299	0	astrocyte	QKI
ENSMFAG00000062016	4.57122e-302	0.73469	0.995	0.984	1.30705e-297	astrocyte	ENSMFAG00000062016
MAML22	1.6985e-301	1.65592	0.338	0.096	4.85653e-297	astrocyte	MAML2
CARMIL1	6.61846e-291	1.86039	0.406	0.146	1.89242e-286	astrocyte	CARMIL1
ENSMFAG000000641041	5.55471e-286	0.642338	0.963	0.866	1.58826e-281	astrocyte	ENSMFAG00000064104
GRM31	1.00797e-278	1.7313	0.471	0.194	2.8821e-274	astrocyte	GRM3
ITPR21	1.0294e-278	1.53541	0.32	0.092	2.94336e-274	astrocyte	ITPR2
AKAP1	8.68957e-273	1.67419	0.385	0.135	2.48461e-268	astrocyte	AKAP1
CSPG5	2.79597e-259	1.62572	0.274	0.075	7.99451e-255	astrocyte	CSPG5
ALDOC	3.50178e-251	1.67939	0.277	0.078	1.00126e-246	astrocyte	ALDOC
ZNRF3	1.31699e-227	1.67708	0.273	0.083	3.76568e-223	astrocyte	ZNRF3
ZHX3	3.69759e-226	1.65322	0.382	0.151	1.05725e-221	astrocyte	ZHX3
RORA2	7.27879e-206	1.40873	0.592	0.351	2.08122e-201	astrocyte	RORA
OPHN11	6.01739e-199	1.589	0.362	0.147	1.72055e-194	astrocyte	OPHN1
LSAMP2	2.66688e-197	1.18007	0.742	0.553	7.62541e-193	astrocyte	LSAMP
CD81	2.56204e-187	1.62143	0.339	0.134	7.32564e-183	astrocyte	CD81
ASB3	9.8839e-177	1.52451	0.383	0.174	2.8261e-172	astrocyte	ASB3
FADS1	3.17132e-174	1.51412	0.354	0.151	9.06776e-170	astrocyte	FADS1
ADD31	7.69665e-172	1.48718	0.44	0.222	2.2007e-167	astrocyte	ADD3
POLR3B	9.59371e-162	1.46601	0.255	0.09	2.74313e-157	astrocyte	POLR3B
FNBP11	1.45889e-160	1.39524	0.414	0.207	4.17141e-156	astrocyte	FNBP1
CHPT1	3.72723e-159	1.39979	0.258	0.092	1.06573e-154	astrocyte	CHPT1
ARHGAP5	7.92662e-148	1.40997	0.317	0.136	2.26646e-143	astrocyte	ARHGAP5
TRPS1	1.9355e-145	1.3854	0.3	0.124	5.53416e-141	astrocyte	TRPS1
SCD53	4.62389e-145	1.31335	0.412	0.21	1.32211e-140	astrocyte	SCD5
PARD3	1.40668e-132	1.24439	0.275	0.111	4.02211e-128	astrocyte	PARD3
ABLIM1	9.43447e-131	1.38096	0.441	0.257	2.6976e-126	astrocyte	ABLIM1
PHLPP12	1.63383e-127	1.21938	0.393	0.204	4.6716e-123	astrocyte	PHLPP1
ENSMFAG000000493001	2.21581e-125	1.29554	0.472	0.289	6.33568e-121	astrocyte	ENSMFAG00000049300
GABRB1	2.46225e-124	1.14167	0.612	0.463	7.04031e-120	astrocyte	GABRB1
SOX51	6.78678e-117	1.04908	0.614	0.456	1.94054e-112	astrocyte	SOX5
FUT91	5.90411e-108	1.2059	0.401	0.229	1.68816e-103	astrocyte	FUT9
CADM1	2.65362e-107	1.02682	0.589	0.442	7.5875e-103	astrocyte	CADM1
SYNE1	6.9218e-106	0.927717	0.648	0.515	1.97915e-101	astrocyte	SYNE1
GABBR1	3.04635e-97	1.2226	0.379	0.221	8.71044e-93	astrocyte	GABBR1
PRKG11	5.92879e-90	0.996882	0.578	0.438	1.69522e-85	astrocyte	PRKG1
ENSMFAG00000032963	1.32364e-89	1.28521	0.335	0.189	3.78469e-85	astrocyte	ENSMFAG00000032963
ASPH	2.82454e-82	1.09025	0.321	0.178	8.07622e-78	astrocyte	ASPH
CYTB1	9.6419e-82	0.318674	0.697	0.555	2.75691e-77	astrocyte	CYTB
TMTC21	4.55246e-81	0.996814	0.347	0.198	1.30168e-76	astrocyte	TMTC2
AHCYL2	4.27209e-75	1.13076	0.37	0.236	1.22152e-70	astrocyte	AHCYL2
NRXN11	9.06621e-75	0.892722	0.565	0.447	2.5923e-70	astrocyte	NRXN1
ENSMFAG000000638021	2.50936e-73	0.354444	0.565	0.431	7.17501e-69	astrocyte	ENSMFAG00000063802
SORBS1	5.07034e-73	1.03466	0.455	0.327	1.44976e-68	astrocyte	SORBS1
C1orf21	9.19493e-73	1.14645	0.348	0.214	2.62911e-68	astrocyte	C1orf21
SLC6A11	1.45824e-70	0.536272	0.365	0.208	4.16955e-66	astrocyte	SLC6A1
APC1	4.96838e-70	1.04116	0.422	0.291	1.42061e-65	astrocyte	APC
ENSMFAG00000000367	6.5056e-69	1.10513	0.36	0.23	1.86015e-64	astrocyte	ENSMFAG00000000367
TRPM3	2.16994e-68	0.983028	0.323	0.189	6.20451e-64	astrocyte	TRPM3
KIF1B1	1.13058e-64	0.91067	0.473	0.355	3.23266e-60	astrocyte	KIF1B
CTNND21	1.13211e-61	0.649401	0.719	0.654	3.23704e-57	astrocyte	CTNND2
CAMK2G	1.89604e-54	1.04672	0.271	0.162	5.42135e-50	astrocyte	CAMK2G
ENSMFAG00000054665	2.70985e-52	1.03037	0.264	0.157	7.74828e-48	astrocyte	ENSMFAG00000054665
FAM171B	7.44967e-51	1.07974	0.262	0.157	2.13008e-46	astrocyte	FAM171B
FMNL21	3.55567e-50	0.823891	0.455	0.353	1.01667e-45	astrocyte	FMNL2
GPM6B2	2.75768e-49	0.805001	0.449	0.349	7.88503e-45	astrocyte	GPM6B
MEIS21	3.1363e-48	0.884524	0.309	0.198	8.96762e-44	astrocyte	MEIS2
ENSMFAG000000527591	1.83452e-44	0.476064	0.408	0.297	5.24544e-40	astrocyte	ENSMFAG00000052759
HNRNPA2B12	3.58403e-44	0.712954	0.567	0.502	1.02478e-39	astrocyte	HNRNPA2B1
CHKA	9.81742e-44	0.937373	0.251	0.156	2.80709e-39	astrocyte	CHKA
BAG5	1.28821e-41	0.896053	0.364	0.265	3.68337e-37	astrocyte	BAG5
ENSMFAG000000337042	2.04246e-41	0.871404	0.328	0.229	5.84e-37	astrocyte	ENSMFAG00000033704
RBMX	2.03463e-37	0.855474	0.325	0.232	5.81762e-33	astrocyte	RBMX
SON	3.15514e-37	0.761552	0.478	0.403	9.02149e-33	astrocyte	SON
FYN	4.42883e-30	0.807605	0.284	0.203	1.26634e-25	astrocyte	FYN
SEPTIN71	1.59284e-29	0.673011	0.393	0.315	4.55441e-25	astrocyte	SEPTIN7
TUBB2B	7.85698e-29	0.795947	0.273	0.193	2.24655e-24	astrocyte	TUBB2B
DOCK41	4.83777e-27	0.562893	0.491	0.433	1.38326e-22	astrocyte	DOCK4
CTNNA2	5.61363e-27	0.475061	0.662	0.627	1.60511e-22	astrocyte	CTNNA2
SPTBN11	1.29218e-26	0.624699	0.459	0.405	3.69474e-22	astrocyte	SPTBN1
CNTN11	2.23661e-26	0.712341	0.477	0.429	6.39513e-22	astrocyte	CNTN1
ITM2C1	5.14024e-25	0.708304	0.297	0.221	1.46975e-20	astrocyte	ITM2C
ND51	1.35215e-24	0.368174	0.361	0.282	3.86621e-20	astrocyte	ND5
PRKN	2.31628e-22	0.770903	0.312	0.246	6.62293e-18	astrocyte	PRKN
DPP101	1.56573e-21	0.277276	0.561	0.71	4.4769e-17	astrocyte	DPP10
SRRM2	3.69812e-19	0.577893	0.332	0.269	1.0574e-14	astrocyte	SRRM2
POU2F1	5.48413e-18	0.723229	0.251	0.193	1.56808e-13	astrocyte	POU2F1
GPC61	9.7489e-17	0.595586	0.376	0.323	2.7875e-12	astrocyte	GPC6
MKLN1	2.96596e-16	0.682451	0.273	0.22	8.48057e-12	astrocyte	MKLN1
DDX171	1.34861e-15	0.399238	0.597	0.6	3.85609e-11	astrocyte	DDX17
ITSN1	3.20416e-15	0.626888	0.256	0.203	9.16167e-11	astrocyte	ITSN1
TSPAN71	1.05786e-14	0.468401	0.438	0.397	3.02473e-10	astrocyte	TSPAN7
PPP2R2B2	3.09791e-14	0.486746	0.532	0.528	8.85785e-10	astrocyte	PPP2R2B
NUDT3	8.2096e-14	0.623414	0.258	0.21	2.34737e-09	astrocyte	NUDT3
NKTR	2.98942e-13	0.57319	0.366	0.329	8.54765e-09	astrocyte	NKTR
REV3L2	5.26092e-13	0.555542	0.294	0.245	1.50426e-08	astrocyte	REV3L
BAZ2B2	6.47256e-13	0.573605	0.318	0.273	1.8507e-08	astrocyte	BAZ2B
SPIRE1	2.9609e-12	0.629983	0.262	0.22	8.46609e-08	astrocyte	SPIRE1
CACNB2	5.10853e-12	0.506392	0.411	0.385	1.46068e-07	astrocyte	CACNB2
ZSWIM62	2.03517e-11	0.547286	0.299	0.259	5.81916e-07	astrocyte	ZSWIM6
KMT2C	1.63559e-10	0.527428	0.394	0.37	4.67664e-06	astrocyte	KMT2C
PRKCA2	5.54955e-10	0.574869	0.279	0.242	1.58678e-05	astrocyte	PRKCA
ENSMFAG000000000501	7.71234e-09	0.549095	0.295	0.265	0.000220519	astrocyte	ENSMFAG00000000050
TAOK31	3.12688e-08	0.505444	0.266	0.234	0.000894068	astrocyte	TAOK3
DYNC2H1	1.03276e-07	0.531521	0.291	0.265	0.00295298	astrocyte	DYNC2H1
CPEB3	1.28343e-07	0.571265	0.282	0.257	0.00366971	astrocyte	CPEB3
HMGN3	1.74143e-07	0.444992	0.261	0.229	0.00497926	astrocyte	HMGN3
CDC42BPA1	1.79885e-07	0.366215	0.489	0.495	0.00514345	astrocyte	CDC42BPA
RNF1301	1.616e-06	0.494626	0.298	0.275	0.0462064	astrocyte	RNF130
IFI16	0	3.61048	0.564	0.025	0	microglia	IFI16
PZP	0	3.34819	0.552	0.025	0	microglia	PZP
INPP5D	0	3.20581	0.498	0.023	0	microglia	INPP5D
PLXDC21	0	3.09927	0.745	0.204	0	microglia	PLXDC2
ARHGAP15	0	3.08123	0.484	0.027	0	microglia	ARHGAP15
ST6GALNAC31	0	3.0517	0.611	0.108	0	microglia	ST6GALNAC3
VAV3	0	2.96787	0.509	0.053	0	microglia	VAV3
ENSMFAG00000003779	0	2.83778	0.663	0.166	0	microglia	ENSMFAG00000003779
DOCK8	0	2.8319	0.397	0.014	0	microglia	DOCK8
APBB1IP	0	2.7355	0.428	0.03	0	microglia	APBB1IP
SLC9A92	0	2.69967	0.635	0.139	0	microglia	SLC9A9
C1QC	0	2.63027	0.342	0.016	0	microglia	C1QC
CC2D2B	0	2.5908	0.527	0.109	0	microglia	CC2D2B
CSF1R	0	2.53092	0.334	0.014	0	microglia	CSF1R
MS4A7	0	2.48603	0.318	0.016	0	microglia	MS4A7
RTTN	0	2.4598	0.416	0.07	0	microglia	RTTN
MERTK	0	2.39287	0.323	0.02	0	microglia	MERTK
SP110	0	2.37941	0.311	0.017	0	microglia	SP110
PLD1	0	2.3794	0.371	0.043	0	microglia	PLD1
SLCO2B1	0	2.31117	0.269	0.009	0	microglia	SLCO2B1
ADAM28	0	2.27756	0.291	0.018	0	microglia	ADAM28
BLNK	0	2.21427	0.271	0.01	0	microglia	BLNK
AIM2	0	2.16439	0.26	0.013	0	microglia	AIM2
LCP2	0	2.13574	0.253	0.008	0	microglia	LCP2
DOCK2	0	2.09104	0.259	0.01	0	microglia	DOCK2
LYN	0	2.0843	0.252	0.01	0	microglia	LYN
ENSMFAG00000039774	0	2.08072	0.331	0.051	0	microglia	ENSMFAG00000039774
ENSMFAG00000000983	0	2.07353	0.326	0.062	0	microglia	ENSMFAG00000000983
GAB2	0	2.04792	0.39	0.096	0	microglia	GAB2
SORL1	0	2.03562	0.441	0.129	0	microglia	SORL1
DAB2	0	2.02426	0.308	0.051	0	microglia	DAB2
SLC1A31	0	2.00879	0.457	0.086	0	microglia	SLC1A3
IFNGR1	0	1.98141	0.328	0.067	0	microglia	IFNGR1
FKBP5	0	1.95086	0.279	0.056	0	microglia	FKBP5
FCHSD2	0	1.88779	0.404	0.112	0	microglia	FCHSD2
MEF2A	0	1.87468	0.696	0.373	0	microglia	MEF2A
ABCC4	0	1.87246	0.266	0.041	0	microglia	ABCC4
FOXN3	0	1.86823	0.398	0.119	0	microglia	FOXN3
NCKAP53	0	1.86192	0.412	0.105	0	microglia	NCKAP5
ELMO12	0	1.85331	0.625	0.253	0	microglia	ELMO1
FRMD4B1	0	1.83296	0.317	0.062	0	microglia	FRMD4B
ITPR22	0	1.82587	0.36	0.091	0	microglia	ITPR2
ENSMFAG00000052452	0	1.81952	0.298	0.047	0	microglia	ENSMFAG00000052452
AP1B1	0	1.66856	0.272	0.06	0	microglia	AP1B1
DOCK102	0	1.65616	0.495	0.165	0	microglia	DOCK10
APOE1	0	1.5135	0.284	0.061	0	microglia	APOE
FGD4	1.02483e-307	1.68967	0.271	0.064	2.9303e-303	microglia	FGD4
IPCEF1	1.90828e-303	1.80853	0.277	0.069	5.45635e-299	microglia	IPCEF1
SNX29	1.52487e-296	1.73401	0.337	0.098	4.36007e-292	microglia	SNX29
LRMDA	2.90926e-284	1.76407	0.298	0.082	8.31845e-280	microglia	LRMDA
ANKRD44	1.83304e-256	1.66127	0.322	0.1	5.24122e-252	microglia	ANKRD44
B2M	2.08e-254	1.72865	0.367	0.124	5.94736e-250	microglia	B2M
MAML23	8.3007e-232	1.43505	0.313	0.097	2.37342e-227	microglia	MAML2
SSH21	5.74899e-227	1.65447	0.505	0.246	1.64381e-222	microglia	SSH2
QKI3	2.47253e-220	1.1677	0.586	0.302	7.06971e-216	microglia	QKI
ZSWIM63	4.41777e-213	1.57729	0.506	0.253	1.26317e-208	microglia	ZSWIM6
MTSS1	6.62972e-211	1.4381	0.269	0.081	1.89564e-206	microglia	MTSS1
MAN1A1	8.15752e-166	1.47759	0.45	0.23	2.33248e-161	microglia	MAN1A1
GUCY1A1	1.21941e-157	1.3889	0.362	0.16	3.48665e-153	microglia	GUCY1A1
ENSMFAG000000000502	3.88977e-157	1.42117	0.473	0.26	1.1122e-152	microglia	ENSMFAG00000000050
PICALM	8.05221e-149	1.40707	0.297	0.119	2.30237e-144	microglia	PICALM
GALNT1	2.20313e-146	1.39369	0.332	0.144	6.29941e-142	microglia	GALNT1
DOCK42	2.10942e-141	1.15503	0.622	0.429	6.03145e-137	microglia	DOCK4
SLC8A1	2.64922e-137	1.20053	0.645	0.465	7.57492e-133	microglia	SLC8A1
RIN2	1.48477e-130	1.31189	0.255	0.099	4.2454e-126	microglia	RIN2
ZBTB203	7.24828e-123	0.960435	0.334	0.149	2.0725e-118	microglia	ZBTB20
DIP2B1	2.36839e-122	1.1768	0.38	0.194	6.77194e-118	microglia	DIP2B
MEF2C	2.80924e-118	0.754293	0.827	0.713	8.03246e-114	microglia	MEF2C
VPS13C1	4.85734e-115	1.14505	0.496	0.314	1.38886e-110	microglia	VPS13C
ZEB22	2.56126e-114	1.09664	0.536	0.35	7.32342e-110	microglia	ZEB2
CYRIB	3.4764e-113	1.20049	0.359	0.184	9.94007e-109	microglia	CYRIB
ASTN22	1.90018e-108	1.23674	0.329	0.161	5.43318e-104	microglia	ASTN2
MBNL1	2.40211e-105	1.27174	0.424	0.25	6.86834e-101	microglia	MBNL1
EPB41L22	2.90648e-104	1.07001	0.505	0.327	8.31051e-100	microglia	EPB41L2
TCF123	9.26775e-102	1.07442	0.418	0.238	2.64993e-97	microglia	TCF12
LRCH1	7.19753e-95	1.22099	0.328	0.174	2.05799e-90	microglia	LRCH1
TLN2	1.32494e-92	1.18073	0.362	0.203	3.7884e-88	microglia	TLN2
NAV31	1.72512e-89	1.03289	0.52	0.371	4.93263e-85	microglia	NAV3
ENSMFAG00000058722	2.76936e-89	1.16448	0.309	0.16	7.91844e-85	microglia	ENSMFAG00000058722
ENSMFAG000000447941	3.12608e-87	1.11845	0.432	0.272	8.93841e-83	microglia	ENSMFAG00000044794
CAB39	8.52392e-80	1.11231	0.283	0.147	2.43725e-75	microglia	CAB39
CST32	1.26977e-76	0.953442	0.277	0.14	3.63064e-72	microglia	CST3
PTPRJ	2.50679e-74	1.12401	0.276	0.145	7.16768e-70	microglia	PTPRJ
RAP1A	1.50695e-70	1.09465	0.266	0.139	4.30882e-66	microglia	RAP1A
KCNQ3	2.98332e-68	1.06068	0.329	0.195	8.53021e-64	microglia	KCNQ3
DNM34	1.10479e-66	0.877566	0.479	0.339	3.15894e-62	microglia	DNM3
CTSB	4.65962e-62	0.992957	0.27	0.148	1.33233e-57	microglia	CTSB
SLC4A7	1.04983e-59	0.998355	0.253	0.139	3.00177e-55	microglia	SLC4A7
MED13L	8.04784e-58	0.971485	0.387	0.261	2.30112e-53	microglia	MED13L
SMAP2	2.41181e-57	0.994951	0.261	0.146	6.89608e-53	microglia	SMAP2
SH3KBP1	2.81491e-55	1.01089	0.282	0.167	8.04868e-51	microglia	SH3KBP1
C6orf62	4.11435e-55	0.944827	0.297	0.18	1.17642e-50	microglia	C6orf62
MAP4K4	1.20574e-54	0.942952	0.276	0.16	3.44758e-50	microglia	MAP4K4
TAB2	2.30235e-53	0.940186	0.342	0.223	6.5831e-49	microglia	TAB2
HDAC9	8.78694e-51	0.801645	0.427	0.306	2.51245e-46	microglia	HDAC9
SSBP2	2.37948e-48	0.856793	0.461	0.352	6.80366e-44	microglia	SSBP2
TBC1D5	3.10198e-46	0.854857	0.418	0.308	8.8695e-42	microglia	TBC1D5
EVL	1.03985e-45	0.918349	0.308	0.199	2.97325e-41	microglia	EVL
PTPRM1	1.60132e-43	0.649502	0.279	0.168	4.57866e-39	microglia	PTPRM
ATP2C1	2.23296e-41	0.779288	0.325	0.219	6.38469e-37	microglia	ATP2C1
CTTNBP22	3.34094e-39	0.801483	0.33	0.226	9.55275e-35	microglia	CTTNBP2
UBE2E2	4.71695e-39	0.766786	0.418	0.323	1.34872e-34	microglia	UBE2E2
KLF122	3.01913e-37	0.77964	0.288	0.188	8.63259e-33	microglia	KLF12
USP15	2.136e-36	0.808831	0.297	0.201	6.10746e-32	microglia	USP15
HNRNPA2B13	2.2521e-35	0.584343	0.581	0.501	6.43942e-31	microglia	HNRNPA2B1
ENSMFAG00000044631	2.22285e-33	0.810857	0.377	0.287	6.3558e-29	microglia	ENSMFAG00000044631
RNF1302	1.75056e-32	0.716477	0.366	0.273	5.00537e-28	microglia	RNF130
CDC42SE2	6.60326e-28	0.761185	0.258	0.178	1.88807e-23	microglia	CDC42SE2
STAG1	1.08919e-27	0.769931	0.286	0.205	3.11433e-23	microglia	STAG1
NAP1L4	1.5866e-25	0.692093	0.258	0.178	4.53658e-21	microglia	NAP1L4
PBRM1	2.85731e-22	0.638744	0.26	0.187	8.16991e-18	microglia	PBRM1
UVRAG	3.28953e-22	0.633234	0.276	0.203	9.40574e-18	microglia	UVRAG
CD46	8.15333e-22	0.650009	0.348	0.279	2.33128e-17	microglia	CD46
BAZ2B3	1.96602e-20	0.628117	0.343	0.272	5.62143e-16	microglia	BAZ2B
SON1	2.16226e-19	0.503834	0.464	0.403	6.18256e-15	microglia	SON
PRKCA3	2.84222e-19	0.621718	0.31	0.241	8.12676e-15	microglia	PRKCA
PIAS1	2.17642e-17	0.619602	0.254	0.191	6.22305e-13	microglia	PIAS1
SDCCAG8	1.85721e-16	0.549581	0.363	0.304	5.31032e-12	microglia	SDCCAG8
NUDT31	2.03804e-16	0.678821	0.268	0.209	5.82736e-12	microglia	NUDT3
SCMH1	2.16056e-16	0.6695	0.27	0.211	6.17769e-12	microglia	SCMH1
SCAF11	3.04651e-16	0.639431	0.263	0.203	8.71089e-12	microglia	SCAF11
MARCHF11	5.13337e-16	0.516812	0.382	0.318	1.46778e-11	microglia	MARCHF1
NCOA21	4.5448e-15	0.563696	0.283	0.224	1.29949e-10	microglia	NCOA2
DDX5	4.76346e-15	0.417691	0.567	0.533	1.36202e-10	microglia	DDX5
PRPF4B	6.70986e-15	0.539437	0.355	0.302	1.91855e-10	microglia	PRPF4B
ITSN2	1.96891e-14	0.598479	0.255	0.199	5.6297e-10	microglia	ITSN2
ACAP21	6.08709e-14	0.465693	0.458	0.414	1.74048e-09	microglia	ACAP2
SF3B1	1.62966e-13	0.454248	0.409	0.365	4.65969e-09	microglia	SF3B1
ARL15	6.41185e-13	0.503011	0.309	0.255	1.83334e-08	microglia	ARL15
CDH131	1.37673e-11	0.498239	0.343	0.293	3.93647e-07	microglia	CDH13
NKTR1	7.45895e-11	0.437975	0.37	0.329	2.13274e-06	microglia	NKTR
PIK3R11	8.43118e-11	0.472613	0.319	0.275	2.41073e-06	microglia	PIK3R1
CEP1701	1.58076e-10	0.453643	0.357	0.314	4.51988e-06	microglia	CEP170
LRBA	5.32404e-10	0.497242	0.28	0.237	1.5223e-05	microglia	LRBA
GNAQ	6.16728e-09	0.43718	0.289	0.249	0.000176341	microglia	GNAQ
NIPBL	1.01478e-08	0.446658	0.351	0.317	0.000290156	microglia	NIPBL
PHIP	1.94204e-08	0.443555	0.348	0.314	0.000555286	microglia	PHIP
WSB13	3.76787e-07	0.271354	0.534	0.518	0.0107735	microglia	WSB1
GOLGA4	1.23012e-06	0.38705	0.269	0.234	0.035173	microglia	GOLGA4
LAMA2	0	4.10514	0.612	0.023	0	EC	LAMA2
CEMIP	0	3.86891	0.526	0.064	0	EC	CEMIP
ENSMFAG00000039896	0	3.3689	0.446	0.008	0	EC	ENSMFAG00000039896
ENSMFAG000000038112	0	3.30982	0.548	0.094	0	EC	ENSMFAG00000003811
SLC7A11	0	3.24825	0.421	0.016	0	EC	SLC7A11
ATP1A41	0	3.16659	0.533	0.06	0	EC	ATP1A4
SYNE2	0	2.92807	0.421	0.035	0	EC	SYNE2
PTN1	0	2.8803	0.438	0.036	0	EC	PTN
EYA1	0	2.87102	0.387	0.015	0	EC	EYA1
SLC13A4	0	2.84549	0.318	0.004	0	EC	SLC13A4
UACA	0	2.78115	0.359	0.018	0	EC	UACA
DAB21	0	2.77544	0.426	0.055	0	EC	DAB2
KCNK2	0	2.70155	0.335	0.022	0	EC	KCNK2
ARHGAP29	0	2.69374	0.331	0.017	0	EC	ARHGAP29
COL1A2	0	2.67266	0.295	0.003	0	EC	COL1A2
BMP6	0	2.67153	0.338	0.027	0	EC	BMP6
ENSMFAG000000524521	0	2.64636	0.426	0.05	0	EC	ENSMFAG00000052452
LAMA4	0	2.63242	0.295	0.014	0	EC	LAMA4
ZBTB204	0	2.61889	0.663	0.149	0	EC	ZBTB20
ITIH5	0	2.60546	0.3	0.005	0	EC	ITIH5
BNC2	0	2.5827	0.27	0.025	0	EC	BNC2
PARD3B	0	2.54641	0.409	0.047	0	EC	PARD3B
RANBP3L	0	2.50932	0.28	0.013	0	EC	RANBP3L
SLC6A20	0	2.49885	0.259	0.002	0	EC	SLC6A20
SVIL	0	2.44983	0.312	0.025	0	EC	SVIL
COL4A5	0	2.4041	0.307	0.025	0	EC	COL4A5
PROS1	0	2.38863	0.281	0.024	0	EC	PROS1
GRAMD2B1	0	2.10343	0.26	0.023	0	EC	GRAMD2B
FBXL7	5.10378e-265	2.23921	0.371	0.061	1.45932e-260	EC	FBXL7
HS3ST5	1.00245e-218	2.29203	0.353	0.066	2.86631e-214	EC	HS3ST5
BICC1	4.07852e-208	2.51579	0.445	0.111	1.16617e-203	EC	BICC1
TRPM31	1.44725e-203	3.19165	0.565	0.189	4.13812e-199	EC	TRPM3
RBMS31	2.0145e-190	2.10067	0.556	0.175	5.76006e-186	EC	RBMS3
ADAMTSL3	4.35708e-162	2.50568	0.403	0.11	1.24582e-157	EC	ADAMTSL3
ITPR23	3.53386e-138	1.83579	0.36	0.095	1.01044e-133	EC	ITPR2
PLD11	4.74125e-137	1.6382	0.252	0.049	1.35567e-132	EC	PLD1
FKBP51	8.75559e-134	2.15649	0.273	0.06	2.50349e-129	EC	FKBP5
RORA3	5.75831e-128	1.93428	0.655	0.354	1.64647e-123	EC	RORA
SLC13A3	7.52641e-128	2.11983	0.278	0.065	2.15203e-123	EC	SLC13A3
COL11A11	1.41413e-126	2.05614	0.387	0.12	4.04342e-122	EC	COL11A1
AKAP13	2.02457e-117	1.74601	0.257	0.059	5.78885e-113	EC	AKAP13
SLC6A12	1.28353e-114	1.60724	0.522	0.209	3.66999e-110	EC	SLC6A1
PHACTR2	3.45833e-105	2.13455	0.459	0.194	9.8884e-101	EC	PHACTR2
ALCAM2	1.63434e-93	1.85105	0.466	0.2	4.67306e-89	EC	ALCAM
NFIA2	2.34798e-85	1.68751	0.394	0.156	6.71358e-81	EC	NFIA
PARD31	4.77709e-82	1.66596	0.324	0.114	1.36591e-77	EC	PARD3
LHFPL6	3.38084e-77	1.84851	0.382	0.162	9.66684e-73	EC	LHFPL6
B2M1	1.3248e-70	1.7154	0.332	0.129	3.78801e-66	EC	B2M
PCCA	7.60304e-65	1.72796	0.371	0.17	2.17394e-60	EC	PCCA
SLC1A32	1.79334e-59	1.13529	0.27	0.094	5.12771e-55	EC	SLC1A3
PPFIBP1	2.36101e-55	1.61087	0.371	0.182	6.75085e-51	EC	PPFIBP1
KCNT2	3.96787e-53	1.60604	0.339	0.159	1.13453e-48	EC	KCNT2
WWOX1	4.0188e-51	1.59293	0.401	0.217	1.1491e-46	EC	WWOX
PTPRM2	1.48119e-50	1.45793	0.355	0.169	4.23517e-46	EC	PTPRM
GMDS	1.45495e-48	1.40838	0.395	0.215	4.16013e-44	EC	GMDS
PLXDC22	2.89835e-46	1.35499	0.398	0.216	8.28725e-42	EC	PLXDC2
EPHA7	1.72788e-45	1.56846	0.332	0.167	4.94054e-41	EC	EPHA7
LPP	1.29946e-44	1.34789	0.256	0.107	3.71553e-40	EC	LPP
PLCB4	8.18107e-43	1.38949	0.28	0.127	2.33921e-38	EC	PLCB4
SON2	3.93843e-41	1.16436	0.549	0.404	1.12612e-36	EC	SON
SLC20A2	5.43447e-39	1.4953	0.307	0.157	1.55388e-34	EC	SLC20A2
ENSMFAG00000006334	4.59278e-33	1.29526	0.509	0.385	1.31321e-28	EC	ENSMFAG00000006334
CELF21	4.76884e-28	1.3289	0.433	0.306	1.36355e-23	EC	CELF2
BAZ2B4	4.10045e-22	1.06371	0.387	0.273	1.17244e-17	EC	BAZ2B
KLF123	1.17746e-19	0.952831	0.3	0.19	3.3667e-15	EC	KLF12
ARNT21	1.9825e-19	1.15783	0.363	0.261	5.66855e-15	EC	ARNT2
AFDN	2.60051e-18	1.08191	0.327	0.228	7.43564e-14	EC	AFDN
ENSMFAG000000546651	2.32271e-17	1.16815	0.252	0.159	6.64134e-13	EC	ENSMFAG00000054665
PPM1H	6.36475e-16	1.09619	0.267	0.176	1.81987e-11	EC	PPM1H
ACADL1	9.67874e-15	0.889903	0.295	0.206	2.76744e-10	EC	ACADL
TCF124	1.89943e-14	0.862474	0.335	0.242	5.43103e-10	EC	TCF12
SRRM22	3.52939e-14	0.807936	0.357	0.27	1.00916e-09	EC	SRRM2
DDX172	1.78556e-13	0.610852	0.605	0.6	5.10546e-09	EC	DDX17
DDX51	4.20967e-13	0.63097	0.563	0.534	1.20367e-08	EC	DDX5
HNRNPA2B14	1.85817e-12	0.639721	0.538	0.503	5.31306e-08	EC	HNRNPA2B1
ROBO12	9.35241e-11	0.681733	0.513	0.471	2.67413e-06	EC	ROBO1
TACC1	1.13395e-09	0.795491	0.303	0.24	3.24229e-05	EC	TACC1
NCOA11	2.8999e-09	0.828151	0.414	0.38	8.29167e-05	EC	NCOA1
AHCYL21	2.99658e-09	1.23468	0.296	0.24	8.56811e-05	EC	AHCYL2
SORBS11	3.10345e-09	0.944904	0.374	0.33	8.8737e-05	EC	SORBS1
ZEB11	1.94006e-08	0.847376	0.33	0.277	0.000554723	EC	ZEB1
GPC62	2.10562e-08	1.16339	0.367	0.324	0.000602061	EC	GPC6
NOVA11	3.52429e-08	0.805824	0.332	0.28	0.0010077	EC	NOVA1
SCMH11	6.66264e-08	0.828302	0.27	0.212	0.00190505	EC	SCMH1
STAG11	1.69766e-07	0.804105	0.26	0.206	0.00485411	EC	STAG1

## Sheet: Table S3
Neuron lineage	Microglia	oligo lineage
PRKAG2	INPP1	FGFR1
SNAP25	DOCK8	FADS1
XPR1	ARHGAP15	TNIK
NR3C1	CD300LF	SDC4
ASAH1	LPCAT2	EMX2
CAMK2D	RELT	DUSP5
MBNL2	INPP5D	RFTN2
POGZ	BCAS1	ESRRG
CREM	WIPF1	LRRC3B
HSPA14	PLP1	DECR1
EPHA6	PRDM1	CSRP1
RFX3	C1QC	ZFHX4
LRRTM4	ARHGDIB	DAAM2
SCHIP1	BACH1	LIFR
SORBS2	IFI16	CD4
EPB41L2	C1RL	KCNJ10
SYN3	FAM13B	ETS1
CACNA2D3	CAB39	APCDD1
RBFOX1	VPS13C	LRRC40
MAN1A2	WASF2	PTPRZ1
KCNIP4	NBR1	CUEDC1
GALNT13	PLAC8	PRR14
NTRK3	KIAA0100	FAM89A
CUX2	MIB2	INHBB
KCND2	ARHGAP25	SPTBN1
IL1RAPL1	CD86	PLEKHG5
FBXL16	IFNGR2	ST3GAL2
SALL1	CCDC39	MYBPC1
ITM2C	TOMM40	KIF20B
SOCS2	CDK6	HSPA14
TAC3	APOD	ID4
CREB5	CD53	PDE4B
FXYD6	SLC9A9	HEPACAM
GAD2	PLD1	AP1S2
C1QL1	TMEM41B	ENPP2
UXS1	SMC3	SOX10
GALNTL6	C7	TF
UBASH3B	PIP4K2A	KCNH8
GRIP1	GAB2	DAAM2
KIF13B	PTK2B	SYNCRIP
SLC16A14	EGF	EIF2AK1
FBN2	TYRO3	PLP1
CLOCK	PHLDB1	SMOC1
MAML3	USP3	CTNNA3
GALNTL6	ARHGAP15	SCRN1
FGF13	ADRB2	DUSP16
ALK	C20orf27	PLCL1
ANO4	MYRIP	FRMD4B
PFKM	SPTLC1	HHIP
GAS2	CAMK2G	PCDH15
IGFBP5	FKBP5	C10orf90
PTN	CLIP2	KCNQ2
MAPK10	RHBDD1	ECE1
PPFIA2	VAV3	PUF60
ANK2	TJAP1	MAG
RBFOX1	LMBR1L	GPRC5B
PDE4D	DTNA	RTKN
KCNIP4	TCF12	ERMN
MACROD2	PDSS2	ABCA8
CTNND2	SPDEF	SNF8
SNAP91	CTNND1	BCL6
LRRTM4	GABRA4	TEAD4
NKAIN3	NBEAL1	AP1S2
SORBS2	AAK1	KCNJ2
PHLPP1	ANKRD44	BAZ1B
CDH12	INPP5D	EXTL1
SYN3	TAF7	SLTM
MCC	CDK17	SLC16A1
GREB1L	IQCK	PLP1
DOK6	CHD2	SPP1
CHST9	GCNT2	SEC23IP
MBNL2	BCAS1	NPM1
NTM	ANXA4	IFFO1
RXFP1	TECPR2	CAMKK2
ATP2B1	DISP1	RAP1B
KCTD8	WIPF1	TMEM150C
SNAP25	PNPLA4	PCNP
NRG1	UGGT1	RLIM
PPP3CA	NHSL1
SORBS2	ITGB1
GRIN2B	CTSS
MEIS2	NCKAP5
MAP2K5	EIF2AK4
AFF3	TP63
CSMD3	NUP50
RBFOX1	GALNT10
CAMK4	TMEM144
LDB2	CCDC57
CACNA1E	HPS1
ERC2	ERP44
NTM	NFKB1
CACNA2D1	PLP1
NETO2	RUNX2
DPP6	ARHGAP1
PAM	NFIB
SGCZ	PLEKHH2
TCF4	SLC13A3
ROBO1	TANK
NPAS3	ESCO1
MEF2C	TBX19
GRK5	RAPGEF1
FBXL7	ST6GALNAC3
DPP6	TTYH2
GRM8	LMO2
NAB1	LHPP
PALMD	ARHGAP17
ANO5	SH3RF3
LHFPL3	EYA2
AP1S2	WWP2
PALLD	LSG1
ADCY2	FLI1
ARNT2	EPSTI1
GRIA4	ELF1
LRRTM3	PRELP
EXT1	KLF3
AIDA	SKAP2
PBX1	PFDN6
SGMS1	SUCLG2
STXBP5L	BPTF
ABCB9	MEF2A
PTPRM	CHD7
KLF12	EDA
FREM1	ABCC4
UNC13C	OGN
CDH13	FBXO30
OXR1	SLC22A15
HDX	FMNL3
CLVS2	CLMN
GALNTL6	SLCO2B1
SPATS2L	BSDC1
OSBPL6	TLN1
LRBA	LYN
DPP10	TNFRSF1B
ESRRG	SYS1
INPP4B	SUSD3
RSRC1	NFATC3
SLC6A1	TFG
HDAC9	CX3CR1
AIG1	ELK3
FLRT2	IGF2
PLCE1	NFATC2
AKIRIN2	IPCEF1
CPEB3	SDCCAG8
MET	PLXDC2
PKN2	RASGRP3
ADAMTS6	FAM160B1
FGF13	HSPBAP1
KIAA1217	UGCG
SORBS1	PDE1C
BTBD11	BIN2
STAG2	RIMS4
DAAM1	MAF
IGF1	LPAR5
KCNT2	IGSF6
RGS7	DOCK2
SCN1A	CAB39
NRXN3	GIMAP4
ASPH	MBNL1
CACNB2	WASF2
ATG10	CYTH4
CNTN4	ARHGAP25
KCNAB1	SNX29
TRPC4	RHBDF2
MTUS2	ELMO1
ZNF385D	ETS1
NUP107	MAP3K9
RBMX	SSH1
SDK1	SLC9A9
ALK	TMCO1
UBASH3B	PLD1
CSMD3	RIN2
KCNC2	TGFBR2
EPB41L3	FCHSD2
TOX3	CD81
ERC1	KRCC1
NDUFS4	DOCK8
RBMS3	ARHGAP15
MCC	LAPTM5
DCC	RAB3A
NHS	RPN2
ANKRD17	VAV3
DOCK3	FGD2
RELN	TCF12
EML5	SORL1
PLCB4	CTNND1
NDST3	GPR34
SLC4A10	MAML2
GRM5	AIM2
SGCZ	SLC2A5
CLVS1	FGD4
ZNF704	ANO3
TECTA	GNAI2
SV2C	ARHGAP24
GPHN	INPP5D
HUWE1	BIRC2
KCNIP1	SSH2
FGF12	RAP1A
ANO4	FBXO8
NTNG1	ATP8B4
IL1RAPL2	NCKAP5
RUNX2	RC3H2
NCALD	ITPR2
TCF4	NUP50
C19orf12	HCK
PDZRN4	TMEM144
SYNE1	P2RY12
EYA4	FAM111B
ME3	RGS1
LSAMP	TAB2
DOCK10	LHFPL2
CHST9	BNC2
PCSK2	SLCO5A1
ZNF827	TANK
PIP5K1B	AFF1
MYO6	DOCK10
PLD5	ERGIC1
UGDH	PARP14
RIMS1	MAP9
XKR4	GRN
UNC5D	ST6GALNAC3
ZFYVE16	CTDSPL2
GRIK1	FERMT2
RGS17	ADAM28
SPOCK3	IKBKB
GPR176	AP1B1
SYNPR	FLI1
ELAVL2	EPSTI1
CNR1	CYBB
NELL2	SKAP2
REV3L	GALNT7
CADPS2	NFE2L2
GRIK2	MEF2A
SLC17A6	IFI16
INA	CHD7
CHL1	CTSH
AKAP6	SLCO2B1
NPSR1	SAMSN1
PCDH15	LTC4S
FBN1	MTUS1
SRRM4	TLN1
HIVEP3	ENPEP
JAKMIP2	CX3CR1
CNTNAP5	EPS15
PLCH1	SMAP2
ZNF804A	ZSWIM6
ERBB4	CSF2RB
SYT16	TRIM5
PEAK1	HTRA1
KCNIP4	PTPRC
GAD2	HPGDS
CELF4	TGFBR1
KCNJ3	STAB1
RORA	PLXDC2
PLCB1	MTSS1
SLC35F1	IL13RA1
PLEKHA5	TBC1D9
NPAS3	MX2
ZMAT4	PIK3AP1
PHF21A	ZFP36L1
KLHL13	SP140L
TET2	FOXN3
DAB1	PTAFR
LTBP1	C16orf74
MACROD2	DOCK2
CTNND2	PLD1
FAM81A	GAB2
TRHDE	SORL1
FSTL5	ARHGAP24
MEF2C	SYK
RAPGEF4	NCKAP5
GRIN3A	CC2D2B
TSHZ2	PLXDC2
CDK14	FOXN3
CBR1
BBS9
ALCAM
CCDC91
GAD1
POSTN
DCAF10
DCBLD2
PELI1
C8orf34
ZFPM2
GABRA1
OSBPL3
CNTN5
PTER
FGF14
PIGA
KCND2
PKNOX2
ABLIM1
RORB
CNTNAP2
CNOT4
GABRG3
IL1RAPL1
TNFAIP8L3
KCTD8
BCL2
SCG2
RNF24
PID1

## Sheet: Table S4
	p_val	avg_log2FC	pct.1	pct.2	p_val_adj
ROBO2	0	-0.539411	0.786	0.882	0	ExN
EPHA6	0	-0.758099	0.506	0.717	0	ExN
MAGI2	0	-0.493173	0.731	0.87	0	ExN
OLFM1	0	1.14084	0.603	0.38	0	ExN
TMEM132D	0	-0.732117	0.296	0.507	0	ExN
RALYL	0	-0.424845	0.594	0.772	0	ExN
LRRTM4	0	-0.701751	0.796	0.924	0	ExN
GRIA4	0	-0.593714	0.524	0.7	0	ExN
NRG1	0	-0.552867	0.629	0.767	0	ExN
STXBP5L	0	-0.649705	0.76	0.906	0	ExN
PPP2R2B	0	-0.558316	0.462	0.63	0	ExN
CADM2	0	-0.537561	0.869	0.936	0	ExN
TENM2	0	-0.51287	0.625	0.773	0	ExN
SCHIP1	0	-0.717345	0.715	0.889	0	ExN
ENSMFAG00000002939	0	0.985105	0.272	0.128	0	ExN
RTN4	0	0.597732	0.694	0.591	0	ExN
GALNTL6	0	-0.534427	0.38	0.565	0	ExN
ATRNL1	0	-0.468134	0.577	0.737	0	ExN
ADGRB3	0	-0.462849	0.882	0.944	0	ExN
CTNNA2	0	-0.516838	0.63	0.775	0	ExN
ASIC2	0	-0.500333	0.416	0.615	0	ExN
GRM7	0	-0.487624	0.524	0.686	0	ExN
FAM155A	0	-0.618934	0.779	0.882	0	ExN
RGS7	0	-0.59252	0.483	0.674	0	ExN
PSAP	0	0.887283	0.388	0.234	0	ExN
LRRC7	0	-0.465568	0.71	0.83	0	ExN
NRXN3	0	-0.453349	0.796	0.894	0	ExN
ENSMFAG00000031365	0	0.769157	0.562	0.427	0	ExN
ENSMFAG00000031490	0	-0.631052	0.777	0.907	0	ExN
RPL23A	0	1.00091	0.418	0.246	0	ExN
ENSMFAG00000032199	0	0.811549	0.427	0.279	0	ExN
SPATA6	0	-0.564468	0.566	0.739	0	ExN
ANKS1B	0	-0.473526	0.879	0.938	0	ExN
RGS6	0	-0.867951	0.308	0.556	0	ExN
NSG2	0	0.99703	0.323	0.168	0	ExN
DSCAM	0	-0.566408	0.54	0.713	0	ExN
CHGB	0	1.11835	0.326	0.173	0	ExN
DOCK3	0	-0.563337	0.531	0.7	0	ExN
GRM5	0	-0.502672	0.611	0.76	0	ExN
NKAIN2	0	-0.41035	0.732	0.865	0	ExN
TUBA1A	0	0.9583	0.408	0.247	0	ExN
RBFOX1	0	-0.686247	0.904	0.961	0	ExN
FGF12	0	-0.571826	0.518	0.701	0	ExN
NLGN1	0	-0.437302	0.708	0.815	0	ExN
OPCML	0	-0.605696	0.618	0.787	0	ExN
LDB2	0	-0.551189	0.382	0.575	0	ExN
UNC5D	0	-0.672019	0.425	0.624	0	ExN
ARHGAP32	0	-0.580925	0.475	0.654	0	ExN
NRG3	0	-0.509574	0.794	0.888	0	ExN
RYR2	0	-0.444062	0.78	0.86	0	ExN
ATP1B1	0	0.903328	0.599	0.459	0	ExN
PHACTR1	0	-0.667127	0.723	0.868	0	ExN
NPTX1	0	1.15479	0.368	0.176	0	ExN
ENSMFAG00000040824	0	0.978602	0.297	0.141	0	ExN
THY1	0	1.15148	0.468	0.264	0	ExN
PDE4D	0	-0.508235	0.609	0.778	0	ExN
CNTNAP5	0	-0.620069	0.393	0.583	0	ExN
KCNIP4	0	-0.886019	0.879	0.982	0	ExN
BTBD9	0	-0.565946	0.324	0.508	0	ExN
PCDH9	0	-0.325628	0.913	0.957	0	ExN
PLCB1	0	-0.748631	0.574	0.781	0	ExN
KIRREL3	0	-0.780429	0.392	0.629	0	ExN
DLG2	0	-0.600759	0.884	0.96	0	ExN
KALRN	0	-0.447653	0.71	0.829	0	ExN
TMEM178B	0	-0.739591	0.305	0.517	0	ExN
MACROD2	0	-0.585943	0.595	0.755	0	ExN
CTNND2	0	-0.541299	0.614	0.784	0	ExN
GPC6	0	-0.82151	0.276	0.503	0	ExN
DMD	0	-0.506536	0.625	0.779	0	ExN
ENSMFAG00000045477	0	0.890075	0.443	0.293	0	ExN
SMYD3	0	-0.565154	0.34	0.526	0	ExN
FGF14	0	-0.534841	0.605	0.773	0	ExN
KCND2	0	-0.549571	0.407	0.599	0	ExN
CNTNAP2	0	-0.44079	0.74	0.866	0	ExN
IL1RAPL1	0	-0.73773	0.607	0.804	0	ExN
ENSMFAG00000050115	0	-0.704245	0.4	0.615	0	ExN
ENSMFAG00000050332	0	0.768517	0.7	0.56	0	ExN
ENSMFAG00000052759	0	-1.66143	0.25	0.414	0	ExN
RPL21	0	0.935679	0.423	0.256	0	ExN
ENSMFAG00000056758	0	0.545286	0.975	0.939	0	ExN
SELENOW	0	0.82586	0.444	0.291	0	ExN
ENSMFAG00000061659	0	-0.572376	0.465	0.633	0	ExN
ENSMFAG00000062016	0	-0.445893	0.984	0.983	0	ExN
SARAF	3.33011e-303	0.910694	0.323	0.182	9.52177e-299	ExN
ENSMFAG00000055324	4.83649e-302	0.876676	0.297	0.156	1.3829e-297	ExN
NCDN	7.14129e-300	0.92496	0.274	0.137	2.04191e-295	ExN
GPHN	3.39381e-299	-0.479633	0.565	0.719	9.70393e-295	ExN
RPL13	1.51596e-295	0.89449	0.313	0.172	4.33458e-291	ExN
AFF3	7.89017e-294	-0.506628	0.414	0.589	2.25604e-289	ExN
ENSMFAG00000038633	9.15779e-293	0.919068	0.217	0.091	2.61849e-288	ExN
KPNB1	3.25235e-287	0.878291	0.342	0.204	9.29944e-283	ExN
ARL15	2.66376e-286	-0.584424	0.225	0.382	7.6165e-282	ExN
KCTD16	2.47457e-285	-0.643329	0.261	0.421	7.07555e-281	ExN
KCNB2	1.02556e-282	-0.589378	0.239	0.396	2.93237e-278	ExN
ERC2	2.52452e-280	-0.422496	0.656	0.784	7.21837e-276	ExN
TAFA1	9.78119e-280	-0.518353	0.492	0.641	2.79674e-275	ExN
MTUS2	1.16351e-279	-0.55038	0.273	0.438	3.32684e-275	ExN
HSPA5	9.56775e-279	0.930278	0.187	0.071	2.73571e-274	ExN
ADGRL3	7.43785e-273	-0.387456	0.684	0.793	2.12671e-268	ExN
LRFN5	5.68426e-272	-0.442504	0.487	0.652	1.6253e-267	ExN
RPLP1	2.0204e-268	0.847244	0.296	0.164	5.77694e-264	ExN
NEGR1	3.17603e-267	-0.362943	0.768	0.848	9.08123e-263	ExN
HECW1	4.72644e-267	-0.474247	0.433	0.604	1.35143e-262	ExN
ATP8	1.91864e-266	-1.27145	0.043	0.127	5.48595e-262	ExN
RPL15	1.96183e-265	0.828563	0.242	0.117	5.60945e-261	ExN
OAZ1	1.1302e-264	0.812435	0.321	0.189	3.23159e-260	ExN
DDX5	1.42585e-263	0.618913	0.616	0.514	4.07692e-259	ExN
ADGRV1	4.46797e-263	-0.597562	0.13	0.257	1.27753e-258	ExN
CELF2	2.15192e-262	-0.527181	0.338	0.5	6.15298e-258	ExN
EXT1	5.99063e-261	-0.546597	0.22	0.37	1.7129e-256	ExN
ENSMFAG00000034368	3.78386e-260	0.810182	0.28	0.15	1.08192e-255	ExN
ENSMFAG00000038024	7.96183e-259	-0.673742	0.159	0.291	2.27652e-254	ExN
CDH12	1.22471e-258	-0.522668	0.338	0.503	3.5018e-254	ExN
EPM2AIP1	2.92104e-258	0.910794	0.22	0.103	8.35213e-254	ExN
GPC5	4.20486e-256	-0.792167	0.253	0.396	1.2023e-251	ExN
PER3	4.37417e-254	-0.554642	0.108	0.226	1.25071e-249	ExN
RPS7	7.06122e-252	0.814751	0.293	0.166	2.01902e-247	ExN
CACNA2D3	1.44263e-249	-0.503276	0.339	0.501	4.12492e-245	ExN
PRNP	4.85949e-249	0.745596	0.366	0.237	1.38947e-244	ExN
PTPRT	5.11348e-248	-0.514478	0.241	0.391	1.4621e-243	ExN
ERBB4	6.83345e-248	-0.657003	0.187	0.324	1.95389e-243	ExN
PDZD2	3.18364e-247	-0.568481	0.317	0.47	9.10299e-243	ExN
ITM2C	2.31821e-246	0.831513	0.25	0.128	6.62847e-242	ExN
GRIK2	5.15186e-245	-0.358629	0.728	0.82	1.47307e-240	ExN
TSPAN7	2.06164e-242	0.734206	0.444	0.324	5.89485e-238	ExN
RPS27	1.76027e-241	0.676768	0.449	0.322	5.03314e-237	ExN
RIMS2	2.64116e-241	-0.340166	0.707	0.829	7.55188e-237	ExN
AGBL1	2.92934e-241	-0.610501	0.12	0.238	8.37587e-237	ExN
FAIM2	2.14062e-240	0.792957	0.255	0.135	6.12067e-236	ExN
SYT11	1.05043e-239	0.764142	0.358	0.234	3.0035e-235	ExN
ENSMFAG00000040976	6.64553e-239	0.812727	0.2	0.089	1.90016e-234	ExN
LY6H	7.18871e-239	0.841077	0.214	0.101	2.05547e-234	ExN
CUX2	1.50447e-238	-0.53841	0.103	0.215	4.30173e-234	ExN
SF3B1	7.65141e-237	0.703248	0.432	0.311	2.18777e-232	ExN
THRB	9.42756e-237	-0.460218	0.438	0.592	2.69562e-232	ExN
NPAS3	4.91509e-236	-0.511237	0.368	0.521	1.40537e-231	ExN
ENSMFAG00000041709	5.96742e-236	0.813364	0.257	0.138	1.70627e-231	ExN
TIMP2	7.91214e-236	0.824593	0.194	0.085	2.26232e-231	ExN
TMEM130	6.46429e-231	0.78967	0.29	0.169	1.84834e-226	ExN
RPL39	6.8119e-231	0.673802	0.144	0.048	1.94773e-226	ExN
GRIN2B	1.24438e-230	-0.457992	0.457	0.604	3.55807e-226	ExN
ZNF385B	2.04082e-230	-0.509606	0.307	0.459	5.83533e-226	ExN
GALNT13	2.1263e-227	-0.523148	0.306	0.455	6.07972e-223	ExN
RPL27A	6.45616e-227	0.76625	0.276	0.156	1.84601e-222	ExN
MDGA2	2.03844e-226	-0.386181	0.568	0.708	5.82851e-222	ExN
ENSMFAG00000007415	3.63025e-226	0.780007	0.242	0.128	1.038e-221	ExN
DPP10	3.63968e-225	-0.344703	0.669	0.808	1.04069e-220	ExN
ADCY2	4.47085e-225	-0.500187	0.212	0.351	1.27835e-220	ExN
CX3CL1	9.12799e-225	0.769818	0.214	0.104	2.60997e-220	ExN
PGAP4	5.40263e-224	0.82577	0.185	0.081	1.54477e-219	ExN
ENSMFAG00000042179	2.79091e-223	0.751019	0.324	0.203	7.98006e-219	ExN
SLC44A5	8.32504e-223	-0.495741	0.28	0.428	2.38038e-218	ExN
DGKI	7.60666e-221	-0.451604	0.279	0.429	2.17497e-216	ExN
ENSMFAG00000052270	2.22932e-220	0.809336	0.175	0.075	6.3743e-216	ExN
DCC	3.78456e-220	-0.487677	0.276	0.423	1.08212e-215	ExN
MAGI1	5.50813e-220	-0.478108	0.378	0.526	1.57494e-215	ExN
SLC2A13	8.32701e-220	-0.467866	0.325	0.473	2.38094e-215	ExN
RAP1GAP	6.50838e-219	0.851178	0.251	0.14	1.86094e-214	ExN
TMEM108	1.17488e-218	-0.507607	0.306	0.451	3.35932e-214	ExN
RPL18	1.12098e-216	0.77051	0.217	0.107	3.20521e-212	ExN
ENSMFAG00000039531	2.67031e-216	0.768557	0.33	0.21	7.63521e-212	ExN
NTRK3	8.27823e-215	-0.466716	0.321	0.47	2.36699e-210	ExN
MYO1D	8.75306e-215	-0.504634	0.225	0.362	2.50276e-210	ExN
ENSMFAG00000041894	8.79654e-214	0.738619	0.322	0.205	2.51519e-209	ExN
ENSMFAG00000037923	1.06631e-213	0.735004	0.308	0.189	3.04889e-209	ExN
ENSMFAG00000039233	5.9477e-212	0.74067	0.266	0.152	1.70063e-207	ExN
COX3	5.24088e-211	-1.98528	0.562	0.7	1.49852e-206	ExN
HIVEP2	9.23614e-211	0.781482	0.282	0.169	2.64089e-206	ExN
ENSMFAG00000045611	2.33646e-208	0.758808	0.266	0.152	6.68065e-204	ExN
PTPRG	4.95831e-207	-0.461045	0.403	0.541	1.41773e-202	ExN
IQCJ	7.16461e-206	-0.463771	0.143	0.261	2.04858e-201	ExN
FRMPD4	3.1703e-205	-0.40035	0.418	0.575	9.06485e-201	ExN
CLU	3.36866e-204	0.659967	0.437	0.327	9.632e-200	ExN
ATP2B4	1.96097e-203	0.765149	0.325	0.213	5.607e-199	ExN
KCNH7	1.15857e-202	-0.410373	0.469	0.612	3.31271e-198	ExN
DKK3	5.13234e-202	0.761898	0.255	0.146	1.46749e-197	ExN
ACKR1	4.64724e-201	0.752694	0.202	0.1	1.32879e-196	ExN
TANC2	1.12523e-200	-0.420727	0.467	0.609	3.21738e-196	ExN
ENSMFAG00000045573	1.66506e-199	0.73243	0.228	0.122	4.76092e-195	ExN
R3HDM1	2.12666e-198	-0.369504	0.646	0.762	6.08076e-194	ExN
EPHA3	3.18317e-198	-0.376256	0.327	0.48	9.10163e-194	ExN
ENSMFAG00000037097	1.01651e-197	0.690464	0.369	0.258	2.90652e-193	ExN
CD81	1.12564e-197	0.73893	0.148	0.058	3.21855e-193	ExN
SYN3	1.80478e-197	-0.530417	0.3	0.434	5.16041e-193	ExN
CDH20	2.4851e-196	-0.514967	0.18	0.3	7.10564e-192	ExN
ENSMFAG00000050054	2.68468e-194	0.687935	0.312	0.2	7.67631e-190	ExN
ST6GALNAC5	5.32119e-193	-0.447278	0.339	0.483	1.52149e-188	ExN
RPL3	9.46347e-193	0.732042	0.25	0.143	2.70589e-188	ExN
PEG3	1.51261e-192	0.74287	0.334	0.226	4.325e-188	ExN
ATP8A2	1.24047e-191	-0.434686	0.275	0.412	3.54688e-187	ExN
GABRB2	1.57554e-191	-0.420244	0.304	0.446	4.50495e-187	ExN
FAT3	1.72138e-190	-0.438809	0.317	0.457	4.92193e-186	ExN
APLP1	1.06061e-189	0.721385	0.253	0.148	3.03259e-185	ExN
BICC1	1.78985e-189	-0.543983	0.098	0.194	5.11771e-185	ExN
SLC22A17	2.98548e-189	0.716826	0.288	0.179	8.5364e-185	ExN
ENSMFAG00000000050	1.03667e-188	-0.457293	0.22	0.349	2.96414e-184	ExN
ATP2B1	4.15371e-188	0.42812	0.701	0.628	1.18767e-183	ExN
ENSMFAG00000001880	4.75601e-187	0.714139	0.293	0.186	1.35989e-182	ExN
GRIN2A	1.09649e-186	-0.407424	0.401	0.542	3.13519e-182	ExN
TUBB2B	2.28973e-186	0.677503	0.243	0.138	6.54703e-182	ExN
HSP90B1	2.74147e-186	0.741521	0.283	0.177	7.8387e-182	ExN
GREB1L	4.30941e-185	-0.489496	0.161	0.274	1.23219e-180	ExN
CA10	4.07916e-184	-0.456509	0.32	0.458	1.16636e-179	ExN
ENSMFAG00000058181	6.52e-184	0.643119	0.119	0.041	1.86426e-179	ExN
RORA	3.04144e-183	-0.452168	0.292	0.426	8.69639e-179	ExN
CACNA1A	7.91298e-183	-0.431377	0.322	0.462	2.26256e-178	ExN
PPFIA2	1.28498e-181	-0.326464	0.737	0.813	3.67413e-177	ExN
PRKCA	4.42082e-180	-0.457983	0.19	0.309	1.26404e-175	ExN
EXOC6B	5.38877e-180	-0.399281	0.426	0.566	1.54081e-175	ExN
KCNH1	2.20371e-179	-0.409819	0.355	0.497	6.30108e-175	ExN
ENSMFAG00000036294	3.37227e-179	-0.466249	0.076	0.16	9.64234e-175	ExN
KIAA1328	6.13773e-179	-0.484856	0.214	0.337	1.75496e-174	ExN
MED12L	7.33681e-179	-0.423008	0.196	0.317	2.09781e-174	ExN
CACNA1D	1.31721e-178	-0.435745	0.27	0.401	3.76629e-174	ExN
PGRMC1	1.44393e-178	0.747685	0.193	0.1	4.12862e-174	ExN
KCTD8	8.53017e-178	-0.496832	0.136	0.24	2.43903e-173	ExN
NPTN	8.78529e-178	0.569595	0.52	0.435	2.51198e-173	ExN
ENSMFAG00000038698	1.33081e-177	-0.430648	0.324	0.462	3.80519e-173	ExN
KSR2	2.35474e-177	-0.415686	0.263	0.395	6.7329e-173	ExN
CDH13	1.18212e-176	-0.531468	0.253	0.378	3.38002e-172	ExN
MAPK10	2.44214e-175	-0.336206	0.583	0.704	6.9828e-171	ExN
RPL5	3.6581e-175	0.680329	0.373	0.273	1.04596e-170	ExN
ENSMFAG00000046143	5.45634e-175	0.710178	0.299	0.197	1.56013e-170	ExN
THSD7A	1.95309e-174	-0.552241	0.113	0.209	5.58446e-170	ExN
APLP2	3.25863e-174	0.688909	0.317	0.215	9.31739e-170	ExN
AKT3	7.73889e-174	-0.359945	0.493	0.625	2.21278e-169	ExN
ZFAND3	2.03876e-172	-0.417396	0.277	0.407	5.82941e-168	ExN
ATP6AP1	2.60001e-172	0.63682	0.143	0.06	7.43421e-168	ExN
CALR	2.22171e-171	0.682864	0.133	0.053	6.35253e-167	ExN
PCDH7	2.84265e-170	-0.3864	0.513	0.634	8.128e-166	ExN
RHBDD2	2.42753e-168	0.689469	0.156	0.072	6.94103e-164	ExN
XKR4	1.34557e-167	-0.413064	0.395	0.528	3.84738e-163	ExN
ENSMFAG00000006334	2.03671e-167	-0.404178	0.379	0.513	5.82355e-163	ExN
RPL37	3.07259e-166	0.706274	0.208	0.114	8.78547e-162	ExN
MEF2C	4.81897e-166	-0.308793	0.743	0.822	1.37789e-161	ExN
RPS3	5.43255e-166	0.680488	0.209	0.115	1.55333e-161	ExN
OLFM3	2.13184e-165	-0.3854	0.349	0.485	6.09557e-161	ExN
OTUD7A	2.69989e-165	-0.409655	0.241	0.366	7.7198e-161	ExN
ENC1	8.21443e-165	0.72676	0.244	0.15	2.34875e-160	ExN
PDE7B	3.37477e-164	-0.467546	0.204	0.318	9.64947e-160	ExN
ENSMFAG00000065104	4.53887e-164	0.599392	0.373	0.271	1.2978e-159	ExN
PLEKHA5	6.92653e-164	-0.356257	0.559	0.674	1.9805e-159	ExN
HNRNPDL	1.61561e-163	0.426279	0.688	0.628	4.61952e-159	ExN
ARHGAP26	1.23773e-162	-0.391423	0.43	0.564	3.53904e-158	ExN
CDH18	6.25262e-162	-0.386653	0.386	0.524	1.78781e-157	ExN
ENSMFAG00000003711	1.10284e-161	0.545962	0.453	0.358	3.15336e-157	ExN
EML6	2.5746e-160	-0.443733	0.198	0.311	7.36154e-156	ExN
DGKB	4.16228e-159	-0.351007	0.503	0.638	1.19012e-154	ExN
SBSPON	5.63521e-159	0.694931	0.245	0.151	1.61128e-154	ExN
FTO	9.75479e-159	-0.391172	0.234	0.356	2.78919e-154	ExN
FBXL17	1.6998e-158	-0.366678	0.327	0.46	4.86023e-154	ExN
SNAP25	1.78494e-158	0.376166	0.741	0.674	5.10368e-154	ExN
OPRM1	1.44816e-157	0.717189	0.114	0.043	4.14073e-153	ExN
NDUFA4	3.08309e-157	0.657459	0.248	0.152	8.81548e-153	ExN
YWHAH	3.28486e-157	0.634656	0.399	0.307	9.3924e-153	ExN
RPL27	7.99853e-157	0.677518	0.235	0.141	2.28702e-152	ExN
ARF1	7.67327e-156	0.680725	0.188	0.101	2.19402e-151	ExN
HNRNPA2B1	1.1357e-155	0.533757	0.525	0.445	3.24729e-151	ExN
TJP1	1.9564e-155	-0.377976	0.339	0.469	5.59393e-151	ExN
ENSMFAG00000038081	1.31725e-154	0.600642	0.127	0.053	3.76641e-150	ExN
ENSMFAG00000044794	1.64137e-154	-0.407113	0.276	0.399	4.69317e-150	ExN
ENSMFAG00000042475	4.61111e-154	0.66677	0.237	0.145	1.31846e-149	ExN
CALY	1.00541e-153	0.697755	0.187	0.101	2.87477e-149	ExN
RPL17	2.32358e-153	0.650984	0.211	0.12	6.64382e-149	ExN
ENSMFAG00000054665	6.83335e-153	-0.417882	0.13	0.226	1.95386e-148	ExN
HDAC9	1.65452e-152	-0.391131	0.275	0.398	4.73076e-148	ExN
PDZRN3	1.73611e-152	-0.453448	0.142	0.239	4.96405e-148	ExN
UNC13C	6.88594e-152	-0.399228	0.197	0.309	1.9689e-147	ExN
KCNQ5	1.01701e-151	-0.427922	0.308	0.433	2.90793e-147	ExN
EIF4A2	4.17453e-151	0.589248	0.41	0.32	1.19362e-146	ExN
ND3	4.78822e-151	-1.72588	0.223	0.32	1.3691e-146	ExN
CCK	3.57816e-150	0.714627	0.212	0.123	1.0231e-145	ExN
FLRT3	4.3532e-148	0.682105	0.144	0.067	1.24471e-143	ExN
DCLK1	7.26005e-148	-0.331917	0.463	0.588	2.07587e-143	ExN
SBF2	1.68433e-147	-0.366569	0.31	0.436	4.816e-143	ExN
ABLIM1	6.63449e-147	-0.377365	0.232	0.349	1.897e-142	ExN
NR6A1	8.86692e-147	-0.417101	0.12	0.21	2.53532e-142	ExN
RDH11	1.3878e-146	0.657945	0.154	0.076	3.96814e-142	ExN
RPS3A	2.02492e-146	0.618661	0.16	0.08	5.78986e-142	ExN
CALM3	2.98495e-146	0.580784	0.298	0.202	8.53486e-142	ExN
PTPRD	6.27501e-146	-0.358766	0.393	0.52	1.79421e-141	ExN
ENSMFAG00000065411	1.41301e-145	-0.386529	0.118	0.208	4.04021e-141	ExN
PRXL2A	2.5384e-145	0.673305	0.229	0.14	7.25806e-141	ExN
ENSMFAG00000034609	5.3044e-145	0.652023	0.202	0.116	1.51669e-140	ExN
MYRIP	2.12635e-144	-0.486587	0.212	0.318	6.07987e-140	ExN
RPS6	6.09353e-144	0.663193	0.187	0.104	1.74232e-139	ExN
ENSMFAG00000056449	6.63406e-144	-0.361349	0.15	0.249	1.89688e-139	ExN
BICD1	2.38431e-143	-0.37924	0.278	0.398	6.81745e-139	ExN
TMEM117	1.22265e-142	-0.39064	0.213	0.322	3.49592e-138	ExN
ZEB1	1.49394e-142	-0.382734	0.254	0.371	4.27163e-138	ExN
NFE2L1	8.14807e-142	0.627572	0.188	0.104	2.32978e-137	ExN
ACTB	2.96795e-141	0.567633	0.287	0.193	8.48625e-137	ExN
GMDS	1.85011e-140	-0.372028	0.2	0.308	5.29003e-136	ExN
SRSF5	9.73321e-140	0.521045	0.453	0.372	2.78302e-135	ExN
ENSMFAG00000040760	3.64383e-139	0.633663	0.311	0.222	1.04188e-134	ExN
CTSB	3.80697e-139	0.621552	0.179	0.098	1.08853e-134	ExN
MAP1B	3.24402e-138	0.380383	0.639	0.573	9.27561e-134	ExN
RNASEK	8.1777e-138	0.671939	0.194	0.111	2.33825e-133	ExN
SGCZ	3.036e-137	-0.411291	0.316	0.432	8.68082e-133	ExN
HSP90AA1	3.46129e-137	0.551139	0.318	0.224	9.89687e-133	ExN
ENSMFAG00000047593	4.95229e-137	0.66622	0.222	0.136	1.41601e-132	ExN
AP1S1	3.0618e-136	0.62809	0.156	0.08	8.7546e-132	ExN
LNX1	3.5179e-136	-0.378764	0.205	0.312	1.00587e-131	ExN
ANAPC10	7.98582e-136	-0.410831	0.151	0.245	2.28339e-131	ExN
TMEM30A	8.3335e-136	0.66305	0.219	0.134	2.3828e-131	ExN
L3MBTL4	1.14986e-135	-0.371396	0.132	0.222	3.28779e-131	ExN
ARNT2	1.95744e-135	-0.356983	0.229	0.341	5.5969e-131	ExN
RASGRF2	4.59792e-135	-0.405148	0.195	0.299	1.31468e-130	ExN
ENSMFAG00000057768	1.08742e-134	-0.418788	0.062	0.127	3.10925e-130	ExN
DAB1	1.52255e-134	-0.366064	0.266	0.381	4.35343e-130	ExN
NCALD	3.4396e-134	-0.386936	0.2	0.305	9.83485e-130	ExN
MSMO1	7.77761e-134	0.645477	0.122	0.054	2.22385e-129	ExN
NBEA	8.32407e-134	-0.269643	0.639	0.742	2.3801e-129	ExN
ENSMFAG00000000367	1.46216e-133	-0.35558	0.218	0.328	4.18075e-129	ExN
STMN3	2.13769e-133	0.597673	0.192	0.11	6.1123e-129	ExN
FAM3C	4.04464e-132	0.666761	0.181	0.103	1.15648e-127	ExN
NAV2	5.74317e-132	-0.365124	0.219	0.328	1.64214e-127	ExN
SCN2B	7.88582e-132	0.586852	0.134	0.064	2.25479e-127	ExN
NRXN1	8.13589e-132	-0.307407	0.437	0.564	2.3263e-127	ExN
ADGRB2	1.25546e-131	0.617548	0.195	0.114	3.58974e-127	ExN
CACNA2D1	1.71933e-131	-0.331686	0.507	0.615	4.91609e-127	ExN
ENSMFAG00000065399	3.96433e-131	0.576501	0.143	0.071	1.13352e-126	ExN
CPEB3	1.31727e-130	-0.361792	0.226	0.334	3.76647e-126	ExN
RBM44	1.82113e-130	-0.400972	0.047	0.105	5.20716e-126	ExN
NAV3	9.68751e-130	-0.330517	0.383	0.505	2.76995e-125	ExN
CALN1	1.20996e-129	-0.389128	0.261	0.369	3.45965e-125	ExN
ENSMFAG00000032635	1.00651e-128	0.56832	0.264	0.176	2.87791e-124	ExN
RGL1	1.33787e-128	-0.35079	0.207	0.31	3.82538e-124	ExN
RPL19	1.95078e-128	0.583852	0.171	0.094	5.57785e-124	ExN
CADM3	3.33405e-128	0.647693	0.221	0.139	9.53304e-124	ExN
ARGLU1	6.58784e-128	0.329761	0.757	0.703	1.88366e-123	ExN
CCSER1	1.29934e-127	-0.322271	0.496	0.618	3.71521e-123	ExN
UBE2E2	1.60508e-127	-0.361772	0.318	0.434	4.58939e-123	ExN
MAPK8	2.76782e-127	-0.389559	0.202	0.304	7.91402e-123	ExN
TYRO3	3.87397e-127	0.631189	0.218	0.136	1.10768e-122	ExN
CSMD3	4.30433e-127	-0.255833	0.72	0.792	1.23074e-122	ExN
SLC25A3	4.93864e-127	0.62842	0.248	0.165	1.4121e-122	ExN
VAMP2	1.81088e-126	0.568231	0.155	0.082	5.17785e-122	ExN
NCAM2	2.81677e-126	-0.285598	0.702	0.773	8.05399e-122	ExN
ENSMFAG00000053569	3.42824e-126	-0.441205	0.077	0.147	9.80237e-122	ExN
GALNT18	3.99025e-126	-0.32893	0.324	0.443	1.14093e-121	ExN
TMEM132B	6.2054e-126	-0.364355	0.371	0.489	1.77431e-121	ExN
SNAP91	1.05022e-125	-0.349891	0.463	0.576	3.00289e-121	ExN
ENSMFAG00000041299	1.17509e-125	0.564577	0.197	0.116	3.35994e-121	ExN
ENSMFAG00000038803	2.17479e-125	0.614424	0.227	0.145	6.21839e-121	ExN
PAK5	2.28707e-125	-0.344676	0.262	0.374	6.53942e-121	ExN
COX4I1	4.01279e-125	0.582868	0.166	0.091	1.14738e-120	ExN
PPM1L	4.05556e-125	-0.367596	0.174	0.269	1.15961e-120	ExN
KCNJ3	5.37087e-125	-0.352238	0.227	0.334	1.53569e-120	ExN
ENSMFAG00000060361	1.03118e-124	0.62198	0.207	0.127	2.94845e-120	ExN
ADK	4.31749e-124	-0.332667	0.369	0.489	1.2345e-119	ExN
ASAP1	4.81637e-124	-0.355746	0.285	0.397	1.37715e-119	ExN
PLD3	7.64895e-124	0.479348	0.485	0.411	2.18706e-119	ExN
SCG5	1.63013e-123	0.644864	0.212	0.132	4.66103e-119	ExN
COBL	3.48139e-123	-0.336935	0.222	0.328	9.95435e-119	ExN
CPNE6	3.81548e-123	0.615786	0.193	0.116	1.09096e-118	ExN
CCBE1	4.24525e-123	-0.376936	0.165	0.259	1.21384e-118	ExN
PLXNA4	8.68178e-123	-0.36708	0.097	0.173	2.48238e-118	ExN
TOMM20	9.8369e-123	0.601758	0.215	0.135	2.81266e-118	ExN
ERLEC1	3.88504e-122	0.662548	0.237	0.157	1.11085e-117	ExN
CAMK2N1	5.69722e-122	0.485722	0.458	0.372	1.62901e-117	ExN
RPL35	9.49096e-122	0.580196	0.199	0.12	2.71375e-117	ExN
RPS9	1.11147e-121	0.580359	0.145	0.075	3.17802e-117	ExN
DPH2	5.02583e-121	0.60416	0.167	0.094	1.43704e-116	ExN
PRR16	5.84742e-121	-0.348993	0.227	0.332	1.67195e-116	ExN
PRKG1	6.18589e-121	-0.312755	0.459	0.574	1.76873e-116	ExN
ENSMFAG00000043962	7.87001e-121	0.590606	0.157	0.085	2.25027e-116	ExN
PLCB4	1.06688e-120	-0.411749	0.099	0.173	3.05052e-116	ExN
LINGO1	3.14578e-120	0.599828	0.163	0.091	8.99473e-116	ExN
LARGE1	4.96148e-120	-0.312822	0.393	0.511	1.41864e-115	ExN
RPL38	5.125e-120	0.55831	0.221	0.14	1.46539e-115	ExN
PRDX3	9.45488e-120	0.596931	0.187	0.111	2.70343e-115	ExN
FAF1	1.38208e-119	-0.35684	0.31	0.422	3.95177e-115	ExN
SLIT2	3.57321e-119	-0.337092	0.201	0.301	1.02169e-114	ExN
AIG1	9.7844e-119	-0.339845	0.288	0.401	2.79765e-114	ExN
TTLL11	1.11198e-118	-0.335847	0.142	0.229	3.17947e-114	ExN
ARHGAP6	1.17147e-118	0.622118	0.334	0.253	3.3496e-114	ExN
LDLRAD4	1.38996e-118	-0.336022	0.12	0.201	3.97432e-114	ExN
ARL6IP5	4.86472e-118	0.623285	0.188	0.112	1.39097e-113	ExN
ENSMFAG00000054355	5.32408e-118	0.539792	0.15	0.079	1.52231e-113	ExN
RPS25	1.83581e-117	0.580231	0.164	0.092	5.24913e-113	ExN
STXBP5	5.54953e-117	-0.307627	0.492	0.603	1.58678e-112	ExN
KCNMA1	7.24594e-117	-0.295704	0.484	0.595	2.07183e-112	ExN
USP25	7.7181e-117	-0.33753	0.268	0.377	2.20684e-112	ExN
PTPRR	7.85834e-117	-0.339896	0.414	0.53	2.24694e-112	ExN
AKAP6	1.26366e-116	-0.331003	0.416	0.531	3.61319e-112	ExN
NPTX2	3.62256e-116	0.626682	0.103	0.045	1.0358e-111	ExN
SLC12A5	4.54968e-116	0.57434	0.284	0.203	1.30089e-111	ExN
DYNLL1	6.89279e-116	0.578687	0.176	0.102	1.97085e-111	ExN
ENSMFAG00000051811	2.31064e-115	0.609417	0.117	0.056	6.60682e-111	ExN
EHBP1	2.81999e-115	-0.338978	0.302	0.413	8.0632e-111	ExN
BLCAP	3.44966e-115	0.536762	0.146	0.078	9.8636e-111	ExN
CNTN5	3.46118e-115	-0.348007	0.361	0.473	9.89654e-111	ExN
ENSMFAG00000055726	7.71912e-115	0.549011	0.136	0.069	2.20713e-110	ExN
CACNB2	8.66944e-115	-0.33795	0.388	0.496	2.47885e-110	ExN
BRAF	1.37286e-114	-0.327276	0.287	0.396	3.92542e-110	ExN
CLSTN1	1.42257e-114	0.525924	0.369	0.289	4.06754e-110	ExN
ITM2B	1.72973e-114	0.557138	0.319	0.238	4.94582e-110	ExN
SERINC1	5.40049e-114	0.567295	0.305	0.225	1.54416e-109	ExN
THRA	1.93009e-113	0.585193	0.191	0.117	5.51871e-109	ExN
ERC1	3.16923e-113	-0.334614	0.2	0.297	9.06177e-109	ExN
ATP6AP2	4.60947e-113	0.601847	0.143	0.076	1.31799e-108	ExN
SGCD	1.22714e-112	-0.337248	0.098	0.17	3.50877e-108	ExN
GABRG3	1.30078e-112	-0.381518	0.15	0.234	3.71931e-108	ExN
DYNC1I1	2.01578e-112	-0.302726	0.413	0.527	5.76371e-108	ExN
ENSMFAG00000038021	3.09036e-112	-0.343117	0.251	0.354	8.83627e-108	ExN
RAPGEF5	6.20671e-112	-0.295456	0.484	0.593	1.77468e-107	ExN
RABGAP1L	6.57291e-112	-0.303683	0.446	0.559	1.87939e-107	ExN
GNAQ	9.61051e-112	-0.301841	0.233	0.336	2.74793e-107	ExN
GRIK1	9.91842e-112	-0.446702	0.095	0.165	2.83598e-107	ExN
BCAS3	1.84586e-111	-0.317149	0.28	0.385	5.27786e-107	ExN
RFX3	2.45061e-111	-0.298751	0.313	0.424	7.00703e-107	ExN
ARL6IP4	1.20386e-110	0.628524	0.239	0.162	3.4422e-106	ExN
ST3GAL5	1.31693e-110	0.639313	0.213	0.139	3.76551e-106	ExN
CPE	1.62748e-110	0.475403	0.435	0.361	4.65344e-106	ExN
DPP6	3.00914e-110	-0.322052	0.416	0.527	8.60403e-106	ExN
SUPT3H	3.59637e-110	-0.323149	0.251	0.356	1.02831e-105	ExN
DENND1A	4.53371e-110	-0.311519	0.233	0.333	1.29632e-105	ExN
ENSMFAG00000036310	9.77004e-110	0.591074	0.142	0.077	2.79355e-105	ExN
PLPPR2	1.15396e-109	0.545632	0.123	0.062	3.29951e-105	ExN
ENSMFAG00000051394	2.78381e-109	-0.361076	0.062	0.12	7.95974e-105	ExN
ENSMFAG00000004020	4.8598e-109	0.55529	0.17	0.099	1.38956e-104	ExN
RCAN2	1.12945e-108	-0.331244	0.153	0.238	3.22943e-104	ExN
ELOB	1.27421e-108	0.54355	0.171	0.099	3.64334e-104	ExN
ENSMFAG00000050271	1.53021e-108	-0.29435	0.054	0.109	4.37532e-104	ExN
ENSMFAG00000054540	2.82457e-108	0.567115	0.236	0.159	8.07629e-104	ExN
CANX	1.00234e-107	0.599384	0.207	0.133	2.86599e-103	ExN
PRKCE	1.73133e-107	-0.32703	0.212	0.308	4.9504e-103	ExN
ATP1A1	1.88773e-107	0.539348	0.284	0.204	5.39759e-103	ExN
CEP112	2.3678e-107	-0.340617	0.194	0.286	6.77026e-103	ExN
ENSMFAG00000033495	2.63768e-107	0.59971	0.198	0.126	7.54192e-103	ExN
TCF4	3.03114e-107	-0.2839	0.517	0.623	8.66693e-103	ExN
ENOX1	5.81569e-107	-0.332095	0.155	0.24	1.66288e-102	ExN
NEBL	1.06992e-106	-0.295641	0.255	0.359	3.05921e-102	ExN
SATB2	1.33599e-106	-0.319361	0.183	0.274	3.82e-102	ExN
SOX5	1.70632e-106	-0.293686	0.464	0.57	4.87889e-102	ExN
LHFPL6	2.5862e-106	-0.357257	0.157	0.241	7.39472e-102	ExN
SCAI	8.85049e-106	-0.298463	0.136	0.216	2.53062e-101	ExN
NOL4	2.15213e-105	-0.322933	0.206	0.3	6.15359e-101	ExN
SAMD12	2.25996e-105	-0.296071	0.367	0.479	6.46191e-101	ExN
RPL9	4.26474e-105	0.594656	0.202	0.13	1.21942e-100	ExN
GRINA	8.48176e-105	0.505932	0.139	0.075	2.42519e-100	ExN
SLC35F3	1.04946e-104	-0.301024	0.328	0.438	3.00072e-100	ExN
CD200	1.99337e-104	0.588067	0.269	0.194	5.69966e-100	ExN
MBD5	2.17492e-104	-0.286664	0.339	0.452	6.21874e-100	ExN
RPS23	2.51498e-104	0.563421	0.179	0.109	7.19109e-100	ExN
RPLP0	7.69429e-104	0.588857	0.137	0.075	2.20003e-99	ExN
ENSMFAG00000059232	8.52661e-104	0.513118	0.135	0.072	2.43801e-99	ExN
ENSMFAG00000064322	3.22626e-103	0.616426	0.208	0.137	9.22485e-99	ExN
ZMAT4	3.34692e-103	-0.327608	0.151	0.234	9.56985e-99	ExN
FGF13	3.51682e-103	-0.347929	0.06	0.116	1.00556e-98	ExN
DENND5B	4.82505e-103	-0.300278	0.202	0.295	1.37963e-98	ExN
CDK14	5.50994e-103	-0.308668	0.395	0.504	1.57546e-98	ExN
MAST4	1.30603e-102	-0.308496	0.147	0.229	3.73433e-98	ExN
TTC28	1.31838e-102	-0.32849	0.226	0.322	3.76965e-98	ExN
EEF1A2	2.98392e-102	0.478264	0.105	0.049	8.53192e-98	ExN
ENSMFAG00000054187	4.90435e-102	0.498745	0.126	0.065	1.4023e-97	ExN
ENSMFAG00000054986	1.2959e-101	-0.961525	0.057	0.108	3.70536e-97	ExN
RPL30	1.47945e-101	0.559902	0.226	0.152	4.23018e-97	ExN
GDI1	1.69548e-101	0.516025	0.172	0.104	4.84789e-97	ExN
SEZ6L2	1.78715e-101	0.568044	0.205	0.134	5.10999e-97	ExN
NEDD4L	1.98031e-101	-0.279716	0.23	0.327	5.6623e-97	ExN
REEP2	2.00536e-101	0.548341	0.23	0.156	5.73393e-97	ExN
STAG1	4.35582e-101	-0.311747	0.174	0.261	1.24546e-96	ExN
PHLPP1	6.20623e-101	-0.352153	0.16	0.244	1.77455e-96	ExN
ND4	6.86904e-101	-1.33206	0.215	0.293	1.96406e-96	ExN
PTK2	8.79967e-101	-0.279873	0.449	0.556	2.51609e-96	ExN
ENSMFAG00000052171	1.67968e-100	0.509697	0.121	0.062	4.80272e-96	ExN
DPH6	1.76169e-100	-0.316769	0.163	0.248	5.0372e-96	ExN
DOK6	1.76223e-100	-0.30375	0.363	0.47	5.03876e-96	ExN
EMC10	2.78994e-100	0.478978	0.102	0.047	7.97727e-96	ExN
NELL1	2.82425e-100	-0.399088	0.198	0.286	8.07538e-96	ExN
ENSMFAG00000063197	2.86765e-100	0.559982	0.187	0.118	8.19946e-96	ExN
TGOLN2	3.49948e-100	0.576955	0.165	0.099	1.00061e-95	ExN
SSH2	3.65969e-100	-0.325137	0.223	0.316	1.04641e-95	ExN
DIS3L2	4.36708e-100	-0.295456	0.187	0.277	1.24868e-95	ExN
ENSMFAG00000037251	4.95912e-100	0.580533	0.203	0.133	1.41796e-95	ExN
BSCL2	6.03455e-100	0.552902	0.273	0.199	1.72546e-95	ExN
MPPED2	1.21885e-99	-0.290364	0.127	0.204	3.48505e-95	ExN
EFNA5	1.6871e-99	-0.318496	0.18	0.267	4.82392e-95	ExN
TANGO6	1.81871e-99	-0.32683	0.12	0.194	5.20024e-95	ExN
GARNL3	1.85471e-99	-0.319815	0.235	0.331	5.30317e-95	ExN
SYNPR	5.74834e-99	-0.304429	0.208	0.299	1.64362e-94	ExN
MYO9A	6.46142e-99	-0.301632	0.369	0.475	1.84751e-94	ExN
ENSMFAG00000050919	1.14315e-98	0.551809	0.142	0.08	3.26861e-94	ExN
LSAMP	1.21233e-98	-0.281883	0.502	0.604	3.46643e-94	ExN
MBOAT7	1.65846e-98	0.499294	0.126	0.067	4.74203e-94	ExN
KLHL4	1.6835e-98	-0.414864	0.08	0.141	4.81363e-94	ExN
CNTN1	2.07421e-98	-0.277773	0.41	0.521	5.93079e-94	ExN
TUBB	2.10537e-98	0.500832	0.135	0.074	6.01989e-94	ExN
GPR137C	2.2074e-98	-0.411492	0.113	0.183	6.31161e-94	ExN
SIK3	3.51675e-98	-0.287577	0.165	0.249	1.00554e-93	ExN
SPATS2L	3.54555e-98	-0.285856	0.282	0.385	1.01378e-93	ExN
DEGS1	4.37339e-98	0.596954	0.137	0.077	1.25048e-93	ExN
SYT4	1.92275e-97	0.565914	0.197	0.128	5.49771e-93	ExN
ENSMFAG00000052654	2.32274e-97	0.529227	0.201	0.132	6.64141e-93	ExN
SMDT1	3.07419e-97	0.567092	0.125	0.066	8.79004e-93	ExN
ENSMFAG00000048750	3.16441e-97	0.516303	0.215	0.143	9.04801e-93	ExN
SCMH1	8.80278e-97	-0.317692	0.18	0.265	2.51698e-92	ExN
POU2F1	1.45885e-96	-0.309238	0.161	0.244	4.17129e-92	ExN
SNN	2.2566e-96	0.526563	0.157	0.093	6.45231e-92	ExN
CPNE4	2.27216e-96	-0.334834	0.184	0.269	6.49678e-92	ExN
VPS13B	3.92968e-96	-0.283459	0.285	0.387	1.12361e-91	ExN
ENSMFAG00000041805	6.95988e-96	-0.290192	0.095	0.161	1.99004e-91	ExN
PRSS55	1.35583e-95	-0.27422	0.404	0.51	3.87671e-91	ExN
LARP1B	1.55168e-95	-0.285682	0.205	0.295	4.43673e-91	ExN
NR3C2	1.85341e-95	-0.309193	0.183	0.27	5.29946e-91	ExN
SH3GL3	2.92174e-95	-0.295233	0.266	0.364	8.35414e-91	ExN
TSPAN3	3.20025e-95	0.587763	0.231	0.163	9.15048e-91	ExN
EVI5	4.14028e-95	-0.291626	0.261	0.359	1.18383e-90	ExN
GOLM1	9.48975e-95	0.568719	0.207	0.138	2.7134e-90	ExN
BEX1	1.11906e-94	0.518523	0.249	0.176	3.19972e-90	ExN
WRN	1.42088e-94	-0.26446	0.231	0.326	4.06274e-90	ExN
ENSMFAG00000002566	2.99735e-94	0.532934	0.151	0.088	8.57032e-90	ExN
ARHGAP10	4.03072e-94	-0.3194	0.09	0.154	1.1525e-89	ExN
SPINT2	4.11135e-94	0.54352	0.129	0.071	1.17556e-89	ExN
RASGEF1B	6.57304e-94	-0.297872	0.098	0.164	1.87943e-89	ExN
ENSMFAG00000053677	1.02258e-93	0.496957	0.133	0.074	2.92385e-89	ExN
ENSMFAG00000055786	1.55414e-93	0.514195	0.161	0.097	4.44376e-89	ExN
ENSMFAG00000048615	1.74169e-93	-0.283424	0.1	0.167	4.98001e-89	ExN
LAMB1	1.97327e-93	-0.339435	0.064	0.119	5.64218e-89	ExN
UNC79	3.24769e-93	-0.27004	0.395	0.504	9.28613e-89	ExN
DLG1	3.66056e-93	-0.260753	0.406	0.515	1.04666e-88	ExN
ENSMFAG00000000209	5.20136e-93	0.505257	0.199	0.131	1.48722e-88	ExN
C3orf14	1.18683e-92	0.584867	0.234	0.166	3.39351e-88	ExN
RNF130	1.9562e-92	-0.298772	0.24	0.333	5.59336e-88	ExN
EPB41L2	5.33203e-92	-0.286617	0.341	0.447	1.52459e-87	ExN
SHISA4	6.14432e-92	0.525005	0.129	0.072	1.75685e-87	ExN
JAZF1	8.81599e-92	-0.267462	0.251	0.348	2.52076e-87	ExN
TMEM164	9.66389e-92	-0.289498	0.069	0.125	2.7632e-87	ExN
RGS4	9.84362e-92	0.493646	0.19	0.122	2.81459e-87	ExN
RNF150	1.01202e-91	-0.28281	0.285	0.382	2.89367e-87	ExN
KCNQ3	1.08179e-91	-0.273083	0.169	0.252	3.09316e-87	ExN
ARF5	1.17754e-91	0.535684	0.148	0.087	3.36694e-87	ExN
ENSMFAG00000036002	1.19924e-91	0.44669	0.129	0.07	3.42898e-87	ExN
DLGAP2	1.72955e-91	-0.295403	0.246	0.34	4.94529e-87	ExN
SEZ6	1.79649e-91	0.505884	0.105	0.053	5.1367e-87	ExN
FMNL2	1.83434e-91	-0.272989	0.334	0.436	5.24493e-87	ExN
PDE1A	2.08147e-91	-0.267618	0.549	0.642	5.95156e-87	ExN
ENSMFAG00000035974	2.30168e-91	-0.255941	0.132	0.207	6.58119e-87	ExN
CDC42BPA	3.40661e-91	-0.261278	0.468	0.576	9.74053e-87	ExN
PAPSS2	4.89028e-91	-0.288068	0.232	0.324	1.39828e-86	ExN
TMEM106C	5.54221e-91	0.549599	0.197	0.131	1.58468e-86	ExN
DPYD	5.6199e-91	-0.269054	0.483	0.582	1.6069e-86	ExN
APP	1.4865e-90	0.364188	0.57	0.518	4.25034e-86	ExN
TMTC1	1.55489e-90	-0.267841	0.271	0.369	4.4459e-86	ExN
SYT13	2.08997e-90	0.559057	0.162	0.1	5.97584e-86	ExN
ENSMFAG00000038518	2.2341e-90	0.522769	0.158	0.096	6.38796e-86	ExN
SLC4A4	2.24845e-90	-0.292978	0.114	0.183	6.429e-86	ExN
ENSMFAG00000041903	3.05278e-90	-0.305947	0.123	0.193	8.72881e-86	ExN
ENSMFAG00000032800	4.2731e-90	0.466705	0.148	0.087	1.22181e-85	ExN
MAGEH1	5.27066e-90	0.521024	0.12	0.065	1.50704e-85	ExN
MEIS2	6.41883e-90	-0.342776	0.208	0.295	1.83534e-85	ExN
AHCYL2	7.55489e-90	-0.271403	0.229	0.321	2.16017e-85	ExN
AKAP11	7.90241e-90	0.518144	0.25	0.181	2.25953e-85	ExN
DNAJA1	8.88937e-90	0.533993	0.172	0.109	2.54174e-85	ExN
FXYD6	1.12698e-89	0.539155	0.229	0.16	3.22238e-85	ExN
ENSMFAG00000030757	1.99358e-89	0.525564	0.183	0.119	5.70024e-85	ExN
UVRAG	2.27551e-89	-0.28014	0.189	0.273	6.50638e-85	ExN
PLPPR4	3.94455e-89	0.5347	0.285	0.217	1.12786e-84	ExN
KCND3	4.03156e-89	-0.281706	0.109	0.177	1.15274e-84	ExN
SNTB2	8.11524e-89	-0.328084	0.143	0.218	2.32039e-84	ExN
CACNG3	2.17827e-88	-0.289238	0.309	0.407	6.22832e-84	ExN
ENSMFAG00000052816	2.88981e-88	-0.28944	0.097	0.16	8.26284e-84	ExN
NF1	3.66686e-88	-0.303495	0.236	0.326	1.04846e-83	ExN
STMN1	5.96035e-88	0.521795	0.259	0.19	1.70424e-83	ExN
RYR3	6.74094e-88	-0.277279	0.246	0.337	1.92744e-83	ExN
ENSMFAG00000038117	6.74563e-88	0.440238	0.162	0.099	1.92878e-83	ExN
HMGCS1	6.94724e-88	0.467855	0.102	0.051	1.98642e-83	ExN
COX6A1	7.5798e-88	0.485769	0.134	0.076	2.16729e-83	ExN
PCCA	2.22415e-87	-0.25975	0.149	0.225	6.35951e-83	ExN
COX7C	7.55651e-87	0.514036	0.171	0.108	2.16063e-82	ExN
TNIK	9.19498e-87	-0.273297	0.282	0.379	2.62912e-82	ExN
BAIAP2	1.53681e-86	0.472688	0.191	0.126	4.39419e-82	ExN
PPM1E	4.66438e-86	-0.297323	0.25	0.34	1.33369e-81	ExN
SKP1	6.95336e-86	0.501288	0.16	0.099	1.98818e-81	ExN
FUT9	1.01593e-85	-0.312797	0.207	0.291	2.90484e-81	ExN
NPDC1	1.47429e-85	0.514933	0.254	0.187	4.21544e-81	ExN
ASXL3	2.61276e-85	-0.271964	0.175	0.255	7.47068e-81	ExN
ENSMFAG00000036062	3.78033e-85	0.483999	0.161	0.1	1.08091e-80	ExN
NTM	5.11032e-85	-0.251129	0.357	0.46	1.46119e-80	ExN
IGF1R	7.50561e-85	-0.250865	0.113	0.18	2.14608e-80	ExN
TMEM25	9.77152e-85	0.498309	0.186	0.122	2.79397e-80	ExN
HTR1E	1.18945e-84	-0.305276	0.193	0.275	3.40101e-80	ExN
KLHL32	1.40433e-84	-0.298994	0.12	0.187	4.01541e-80	ExN
SCAPER	1.50976e-84	-0.262513	0.28	0.376	4.31687e-80	ExN
BRK1	1.85395e-84	0.55981	0.184	0.122	5.301e-80	ExN
TPK1	3.54839e-84	-0.288201	0.101	0.163	1.01459e-79	ExN
NRN1	4.05462e-84	0.552797	0.183	0.121	1.15934e-79	ExN
ENSMFAG00000064104	6.84095e-84	-1.44335	0.844	0.913	1.95603e-79	ExN
GUCY1A2	1.23976e-83	-0.278246	0.36	0.457	3.54484e-79	ExN
PIANP	1.66429e-83	0.491961	0.129	0.074	4.75871e-79	ExN
P4HTM	2.21705e-83	0.491806	0.269	0.202	6.33922e-79	ExN
CADPS2	6.33003e-83	-0.316262	0.227	0.31	1.80995e-78	ExN
ATP9B	6.93293e-83	-0.273262	0.217	0.303	1.98233e-78	ExN
ENSMFAG00000064209	7.61591e-83	-0.29454	0.078	0.133	2.17762e-78	ExN
ENSMFAG00000063083	7.75877e-83	-0.252048	0.063	0.114	2.21847e-78	ExN
ENSMFAG00000037982	8.30447e-83	0.511219	0.112	0.06	2.3745e-78	ExN
CLCN3	1.87685e-82	0.544392	0.234	0.17	5.36647e-78	ExN
RAPGEF4	2.89354e-82	-0.251642	0.322	0.421	8.2735e-78	ExN
SIGMAR1	4.47866e-82	0.559519	0.138	0.082	1.28058e-77	ExN
ENSMFAG00000034410	1.8047e-81	0.499018	0.147	0.089	5.16018e-77	ExN
DENND4A	2.0448e-81	-0.264545	0.189	0.27	5.8467e-77	ExN
PHYHIP	2.52305e-81	0.453304	0.136	0.08	7.21415e-77	ExN
NETO1	3.12634e-81	-0.254394	0.246	0.335	8.93915e-77	ExN
MTHFD1L	3.76959e-81	-0.277689	0.091	0.149	1.07784e-76	ExN
ENSMFAG00000000742	4.22816e-81	0.456716	0.105	0.055	1.20896e-76	ExN
CSPP1	1.25706e-80	-0.297951	0.281	0.372	3.5943e-76	ExN
TMEM109	1.26262e-80	0.448156	0.11	0.059	3.61021e-76	ExN
JUN	2.03643e-80	0.453726	0.105	0.055	5.82275e-76	ExN
TMA7	2.6345e-80	0.475922	0.238	0.172	7.53282e-76	ExN
ENSMFAG00000045881	3.32368e-80	-0.294537	0.177	0.253	9.5034e-76	ExN
ATP5PF	5.76436e-80	0.507578	0.175	0.114	1.6482e-75	ExN
ENSMFAG00000001777	6.73525e-80	-0.265471	0.103	0.165	1.92581e-75	ExN
ENSMFAG00000039689	6.98698e-80	0.501007	0.148	0.091	1.99779e-75	ExN
CHIC1	7.09899e-80	-0.297979	0.079	0.134	2.02982e-75	ExN
ST3GAL3	9.08174e-80	-0.270223	0.15	0.223	2.59674e-75	ExN
RPS20	1.17849e-79	0.521405	0.171	0.112	3.36967e-75	ExN
L1CAM	1.94956e-79	0.448089	0.11	0.06	5.57438e-75	ExN
RPL8	2.07251e-79	0.451738	0.108	0.058	5.92594e-75	ExN
YWHAB	2.17448e-79	0.510246	0.27	0.206	6.2175e-75	ExN
ICE1	3.19333e-79	0.46872	0.329	0.264	9.1307e-75	ExN
SPTBN1	3.4966e-79	0.430097	0.474	0.42	9.99783e-75	ExN
RANBP2	6.90729e-79	0.505776	0.29	0.226	1.975e-74	ExN
ENSMFAG00000062808	8.38268e-79	-0.263175	0.069	0.12	2.39686e-74	ExN
FHIT	1.42892e-78	-0.283155	0.088	0.144	4.08572e-74	ExN
ENSMFAG00000057697	2.11667e-78	0.458108	0.116	0.065	6.0522e-74	ExN
GUK1	4.0953e-78	0.471171	0.137	0.082	1.17097e-73	ExN
CST3	4.66719e-78	0.462175	0.143	0.087	1.33449e-73	ExN
PKNOX2	5.77856e-78	-0.264684	0.118	0.182	1.65226e-73	ExN
RPL10A	9.04967e-78	0.507724	0.144	0.089	2.58757e-73	ExN
CRYM	1.41077e-77	0.523962	0.137	0.083	4.03381e-73	ExN
NME2	1.54574e-77	0.504539	0.182	0.121	4.41972e-73	ExN
KIAA1109	1.558e-77	0.433874	0.406	0.347	4.45478e-73	ExN
PRRC2B	3.43391e-77	0.512481	0.22	0.158	9.81859e-73	ExN
STMN2	5.90621e-77	0.477445	0.299	0.235	1.68876e-72	ExN
NFAT5	6.12321e-77	-0.256631	0.277	0.368	1.75081e-72	ExN
PID1	9.03973e-77	-0.275479	0.18	0.255	2.58473e-72	ExN
NDUFB1	9.34541e-77	0.455928	0.217	0.153	2.67213e-72	ExN
AP2M1	1.37875e-76	0.433101	0.123	0.071	3.94225e-72	ExN
NIPAL3	4.72658e-76	0.489101	0.145	0.091	1.35147e-71	ExN
SPEN	3.02225e-75	0.490916	0.219	0.157	8.64153e-71	ExN
ATP5F1E	3.49439e-75	0.429816	0.188	0.126	9.9915e-71	ExN
GALNT17	4.59154e-75	-0.253069	0.306	0.398	1.31286e-70	ExN
SV2A	5.24667e-75	0.48775	0.193	0.134	1.50018e-70	ExN
COX5B	5.27651e-75	0.474455	0.162	0.105	1.50871e-70	ExN
MYO5C	1.06e-74	-0.290193	0.129	0.193	3.03085e-70	ExN
LANCL1	1.68846e-74	0.466958	0.188	0.129	4.82782e-70	ExN
REEP5	1.86376e-74	0.44944	0.354	0.295	5.32904e-70	ExN
HMGCR	2.80804e-74	0.504511	0.132	0.08	8.02904e-70	ExN
HPCAL4	3.89216e-74	0.447955	0.123	0.072	1.11288e-69	ExN
ENSMFAG00000038324	7.01135e-74	0.484085	0.127	0.076	2.00475e-69	ExN
THYN1	8.33453e-74	0.438584	0.11	0.061	2.38309e-69	ExN
ATP6	1.39659e-73	-1.66495	0.498	0.57	3.99326e-69	ExN
ND2	1.78614e-73	-1.5478	0.489	0.572	5.10711e-69	ExN
ENSMFAG00000003145	1.90837e-73	0.460783	0.248	0.185	5.4566e-69	ExN
ATP5IF1	2.59923e-73	0.486249	0.178	0.12	7.43199e-69	ExN
ENSMFAG00000043033	2.94987e-73	0.504758	0.194	0.135	8.43455e-69	ExN
LIN7A	3.68627e-73	-0.278935	0.129	0.193	1.05401e-68	ExN
ENSMFAG00000063246	3.71096e-73	-0.267503	0.067	0.115	1.06108e-68	ExN
KLF12	4.49919e-73	-0.254237	0.128	0.192	1.28645e-68	ExN
GRIN1	8.77039e-73	0.437762	0.214	0.153	2.50772e-68	ExN
GABBR1	1.1381e-72	0.475354	0.253	0.192	3.25418e-68	ExN
ENSMFAG00000037915	4.00295e-72	-0.251008	0.123	0.187	1.14456e-67	ExN
FBXW7	5.17769e-72	0.285978	0.665	0.634	1.48046e-67	ExN
PALMD	5.49214e-72	0.590608	0.225	0.168	1.57037e-67	ExN
ENSMFAG00000039526	6.54839e-72	0.505681	0.122	0.073	1.87238e-67	ExN
B2M	8.42282e-72	0.591996	0.128	0.079	2.40834e-67	ExN
UBA52	8.94203e-72	0.435258	0.113	0.064	2.55679e-67	ExN
SCLT1	1.63882e-71	-0.262145	0.31	0.399	4.68588e-67	ExN
GAP43	2.82662e-71	0.478351	0.315	0.255	8.08214e-67	ExN
HIVEP3	3.39839e-71	-0.310344	0.094	0.148	9.71701e-67	ExN
ACTG1	1.02477e-70	0.452533	0.178	0.121	2.93012e-66	ExN
RAP1GAP2	1.10205e-70	-0.304492	0.122	0.183	3.1511e-66	ExN
PNMA8A	2.66166e-70	0.427666	0.115	0.066	7.61049e-66	ExN
STMN4	4.19706e-70	0.467521	0.157	0.103	1.20006e-65	ExN
NUDC	7.29328e-70	0.489407	0.134	0.083	2.08537e-65	ExN
ENSMFAG00000042455	1.85105e-69	0.45617	0.127	0.077	5.2927e-65	ExN
SPARC	3.12362e-69	0.466708	0.119	0.07	8.93137e-65	ExN
ENSMFAG00000002072	5.39898e-69	0.43835	0.123	0.073	1.54373e-64	ExN
IGSF8	7.62971e-69	0.456452	0.182	0.125	2.18156e-64	ExN
SLC39A10	3.72162e-68	0.42182	0.396	0.341	1.06412e-63	ExN
KLHL5	6.31646e-68	0.482318	0.171	0.116	1.80606e-63	ExN
SRSF6	7.2942e-68	0.499856	0.232	0.175	2.08563e-63	ExN
ELOA	2.04745e-67	0.479449	0.189	0.133	5.85426e-63	ExN
ENSMFAG00000035539	4.39658e-67	0.444374	0.113	0.066	1.25711e-62	ExN
LRP1	4.43979e-67	0.460487	0.148	0.096	1.26947e-62	ExN
ZSWIM5	4.92738e-67	-0.260861	0.201	0.276	1.40889e-62	ExN
ENSMFAG00000059931	4.96361e-67	0.484993	0.135	0.085	1.41925e-62	ExN
ZFYVE9	4.98324e-67	-0.274531	0.172	0.241	1.42486e-62	ExN
XRCC5	8.51679e-67	0.443404	0.295	0.237	2.43521e-62	ExN
PTPRN	1.2591e-66	0.42576	0.172	0.117	3.60014e-62	ExN
NPTXR	1.46009e-66	0.514978	0.192	0.138	4.17483e-62	ExN
ENSMFAG00000063147	2.70845e-66	0.451514	0.285	0.226	7.74427e-62	ExN
ENSMFAG00000009165	2.83663e-66	0.417296	0.102	0.058	8.11078e-62	ExN
PCYOX1	3.59887e-66	0.475105	0.134	0.085	1.02902e-61	ExN
ZRANB3	5.04955e-66	-0.261634	0.258	0.338	1.44382e-61	ExN
RORB	5.98783e-66	-0.292191	0.125	0.185	1.7121e-61	ExN
ENSMFAG00000046032	1.57459e-65	0.418634	0.139	0.088	4.50223e-61	ExN
MRPL27	1.64417e-65	0.442924	0.112	0.066	4.70117e-61	ExN
DIRAS2	4.70959e-65	0.424558	0.133	0.084	1.34661e-60	ExN
SCFD2	6.73361e-65	-0.2586	0.135	0.197	1.92534e-60	ExN
USP22	2.98421e-64	0.4312	0.197	0.142	8.53275e-60	ExN
ENSMFAG00000049457	3.43895e-64	0.445093	0.102	0.058	9.83299e-60	ExN
NGEF	6.90638e-64	-0.292899	0.142	0.203	1.97474e-59	ExN
COX8A	1.0343e-63	0.376907	0.111	0.065	2.95738e-59	ExN
SEC62	1.59372e-63	0.467033	0.272	0.215	4.55692e-59	ExN
PDE1C	2.00686e-63	-0.266448	0.08	0.129	5.73821e-59	ExN
ENSMFAG00000053475	3.27413e-63	-0.260273	0.066	0.111	9.36171e-59	ExN
TPST1	1.05848e-62	-0.272186	0.158	0.222	3.02651e-58	ExN
ENSMFAG00000044593	1.1577e-62	0.455945	0.171	0.118	3.31022e-58	ExN
ENSMFAG00000031958	1.48354e-62	0.468908	0.201	0.147	4.2419e-58	ExN
OSBP2	2.13757e-62	-0.265012	0.119	0.176	6.11195e-58	ExN
ENSMFAG00000043758	4.89112e-62	0.474261	0.16	0.11	1.39852e-57	ExN
ENSMFAG00000049586	1.03013e-61	0.383972	0.147	0.097	2.94546e-57	ExN
ENSMFAG00000031175	1.90695e-61	-0.263556	0.145	0.207	5.45255e-57	ExN
RPL35A	1.93737e-61	0.428276	0.152	0.102	5.53953e-57	ExN
ENSMFAG00000034345	3.14519e-61	0.382198	0.13	0.082	8.99303e-57	ExN
PSMA7	3.6486e-61	0.4923	0.253	0.2	1.04324e-56	ExN
PPIB	4.32173e-61	0.431048	0.102	0.06	1.23571e-56	ExN
ATP5PO	4.87599e-61	0.460481	0.16	0.109	1.39419e-56	ExN
NDUFB2	6.51181e-61	0.442835	0.288	0.232	1.86192e-56	ExN
EIF5	1.72438e-60	0.443925	0.154	0.104	4.93051e-56	ExN
PTPRA	2.03732e-60	0.453107	0.303	0.25	5.82532e-56	ExN
RPL4	2.80535e-60	0.403532	0.117	0.072	8.02133e-56	ExN
GRM8	3.05913e-60	-0.256935	0.149	0.209	8.74696e-56	ExN
RPS10	5.03715e-60	0.453719	0.143	0.095	1.44027e-55	ExN
ENSMFAG00000044507	6.6594e-60	0.437427	0.154	0.105	1.90412e-55	ExN
UBA1	7.28142e-60	0.36448	0.102	0.06	2.08198e-55	ExN
BAG5	7.42314e-60	0.405115	0.313	0.259	2.1225e-55	ExN
NUP50	9.48795e-60	0.495516	0.156	0.107	2.71289e-55	ExN
IQSEC2	1.07732e-59	-0.263218	0.087	0.136	3.08037e-55	ExN
MAP1A	1.26105e-59	0.309203	0.265	0.204	3.60571e-55	ExN
ENSMFAG00000041919	3.2231e-59	0.393352	0.261	0.205	9.21582e-55	ExN
ENSMFAG00000057192	8.50265e-59	0.433306	0.24	0.187	2.43116e-54	ExN
ENSMFAG00000045047	9.13926e-59	0.436005	0.134	0.087	2.61319e-54	ExN
USP43	1.26835e-58	-0.26104	0.07	0.113	3.62661e-54	ExN
ELOVL4	1.84503e-58	0.452584	0.125	0.08	5.27549e-54	ExN
MEGF8	2.72886e-58	0.381176	0.112	0.068	7.80263e-54	ExN
B3GAT1	3.10956e-58	0.367742	0.124	0.078	8.89117e-54	ExN
RTN3	3.3406e-58	0.307822	0.573	0.539	9.55177e-54	ExN
ENSMFAG00000007367	7.55754e-58	0.370847	0.152	0.103	2.16093e-53	ExN
MRPS6	1.06181e-57	0.477514	0.193	0.143	3.03604e-53	ExN
DDX25	5.79156e-57	0.430596	0.117	0.074	1.65598e-52	ExN
ENSMFAG00000058332	6.80937e-57	0.410387	0.124	0.08	1.947e-52	ExN
GNAS	7.01431e-57	0.383899	0.311	0.257	2.0056e-52	ExN
NDRG4	8.55617e-57	0.407753	0.196	0.144	2.44646e-52	ExN
LAPTM4A	9.81328e-57	0.437518	0.121	0.077	2.80591e-52	ExN
HECTD1	1.87207e-56	0.458692	0.23	0.178	5.3528e-52	ExN
COX6C	1.8976e-56	0.434643	0.178	0.127	5.42581e-52	ExN
RPLP2	2.00791e-56	0.438363	0.168	0.119	5.74121e-52	ExN
PTPRZ1	2.01221e-56	0.444926	0.247	0.194	5.75351e-52	ExN
IFNAR1	2.63207e-56	0.442681	0.186	0.136	7.52587e-52	ExN
ENSMFAG00000045028	2.86685e-56	0.450954	0.149	0.102	8.19719e-52	ExN
STXBP1	4.01649e-56	0.343167	0.432	0.387	1.14843e-51	ExN
NRXN2	6.31669e-56	0.397308	0.142	0.095	1.80613e-51	ExN
MMD	8.46431e-56	0.402324	0.139	0.093	2.4202e-51	ExN
C17orf75	8.78228e-56	0.374892	0.106	0.065	2.51112e-51	ExN
SV2B	9.87989e-56	0.350212	0.446	0.406	2.82496e-51	ExN
SPHKAP	1.24297e-55	0.491481	0.175	0.126	3.55402e-51	ExN
PDIA6	1.27536e-55	0.4354	0.125	0.081	3.64665e-51	ExN
MPZL1	1.43878e-55	0.426856	0.383	0.34	4.11389e-51	ExN
SERINC3	4.3448e-55	0.426423	0.188	0.138	1.24231e-50	ExN
ENSMFAG00000063802	1.23376e-54	-1.55243	0.427	0.498	3.5277e-50	ExN
SSBP1	1.65047e-54	0.421857	0.119	0.076	4.7192e-50	ExN
ERGIC1	2.20687e-54	0.41723	0.21	0.159	6.3101e-50	ExN
RBMS3	2.22092e-54	-0.27262	0.062	0.102	6.35027e-50	ExN
RCN2	2.94081e-54	0.417752	0.162	0.114	8.40865e-50	ExN
TMX4	4.04306e-54	0.480527	0.223	0.174	1.15603e-49	ExN
ATP6V1B2	4.21839e-54	0.426823	0.223	0.172	1.20617e-49	ExN
NDUFC2	4.32834e-54	0.451504	0.139	0.094	1.2376e-49	ExN
GSTP1	4.7375e-54	0.379506	0.105	0.064	1.35459e-49	ExN
ENSMFAG00000063343	1.73924e-53	0.448293	0.294	0.245	4.97301e-49	ExN
GTF3C1	2.91757e-53	0.414791	0.18	0.131	8.34222e-49	ExN
GABARAPL2	5.35881e-53	0.401721	0.107	0.067	1.53224e-48	ExN
ESF1	5.51305e-53	0.47908	0.286	0.238	1.57635e-48	ExN
TAF13	7.03666e-53	0.429812	0.189	0.14	2.01199e-48	ExN
NDUFA1	7.95583e-53	0.396893	0.125	0.081	2.27481e-48	ExN
RBBP6	1.03637e-52	-0.334034	0.176	0.235	2.96328e-48	ExN
GPR22	2.78262e-52	0.499751	0.271	0.224	7.95635e-48	ExN
SYP	3.89361e-52	0.336183	0.388	0.343	1.1133e-47	ExN
OCIAD1	4.61212e-52	0.445416	0.25	0.202	1.31874e-47	ExN
SNCB	1.18842e-51	0.38561	0.127	0.084	3.39806e-47	ExN
ATL1	1.86095e-51	0.399247	0.285	0.235	5.32101e-47	ExN
RPS28	4.3281e-51	0.358599	0.197	0.147	1.23753e-46	ExN
CA11	6.884e-51	0.370664	0.166	0.119	1.96834e-46	ExN
SUB1	7.1675e-51	0.46003	0.224	0.176	2.0494e-46	ExN
TSHZ2	9.02453e-51	-0.283821	0.107	0.156	2.58038e-46	ExN
ENSMFAG00000037325	1.22256e-50	0.463402	0.135	0.093	3.49568e-46	ExN
ENSMFAG00000037741	1.26727e-50	0.372129	0.138	0.094	3.6235e-46	ExN
RPL37A	1.96574e-50	0.392082	0.262	0.212	5.62065e-46	ExN
TTC9B	2.84178e-50	0.362072	0.104	0.065	8.1255e-46	ExN
ENSMFAG00000003117	3.44176e-50	0.421442	0.183	0.136	9.84102e-46	ExN
MIF	6.17085e-50	0.352263	0.104	0.065	1.76443e-45	ExN
ATP2A2	6.22793e-50	0.401467	0.239	0.19	1.78075e-45	ExN
TRPC5	7.02223e-50	-0.26893	0.078	0.119	2.00787e-45	ExN
MTURN	7.95645e-50	0.425176	0.142	0.099	2.27499e-45	ExN
ENSMFAG00000065341	1.08703e-49	0.373256	0.101	0.062	3.10813e-45	ExN
NUDT9	1.2393e-49	0.433257	0.16	0.115	3.54353e-45	ExN
COPS9	1.53608e-49	0.43978	0.205	0.157	4.39211e-45	ExN
NKAIN3	1.96798e-49	0.394244	0.281	0.229	5.62705e-45	ExN
ENSMFAG00000038579	2.11197e-49	0.400026	0.274	0.225	6.03875e-45	ExN
ENSMFAG00000003149	2.23556e-49	0.413683	0.189	0.142	6.39215e-45	ExN
LRPAP1	3.53138e-49	0.401867	0.156	0.112	1.00973e-44	ExN
NDUFA13	5.01522e-49	0.419882	0.201	0.154	1.434e-44	ExN
ANKRD11	5.20046e-49	0.280709	0.36	0.309	1.48697e-44	ExN
OMG	1.43109e-48	0.408713	0.119	0.078	4.09193e-44	ExN
NEFL	4.23926e-48	0.394129	0.162	0.117	1.21213e-43	ExN
FAM171B	4.68796e-48	0.483748	0.193	0.15	1.34043e-43	ExN
EIF1B	6.97303e-48	0.421146	0.148	0.105	1.9938e-43	ExN
MPHOSPH10	8.19797e-48	0.43784	0.119	0.079	2.34404e-43	ExN
MATN2	1.15321e-47	0.489073	0.231	0.185	3.29737e-43	ExN
NDFIP1	1.3117e-47	0.37682	0.322	0.277	3.75055e-43	ExN
TEKT1	1.41223e-47	-0.252047	0.093	0.137	4.03798e-43	ExN
ENSMFAG00000062744	2.16204e-47	0.390396	0.26	0.213	6.18193e-43	ExN
ND5	3.39939e-47	-1.23204	0.275	0.33	9.71986e-43	ExN
ENSMFAG00000033195	4.65969e-47	0.399436	0.145	0.103	1.33234e-42	ExN
KIAA0930	7.91912e-47	0.381414	0.147	0.105	2.26432e-42	ExN
PRMT2	1.95741e-46	0.401301	0.265	0.22	5.59681e-42	ExN
CLSTN3	6.46143e-46	0.364876	0.182	0.137	1.84752e-41	ExN
CWC15	7.59386e-46	0.407355	0.112	0.074	2.17131e-41	ExN
CMAS	9.60117e-46	0.417635	0.178	0.134	2.74526e-41	ExN
WSB1	1.16224e-45	0.277281	0.54	0.51	3.3232e-41	ExN
ENSMFAG00000030493	4.77945e-45	0.388719	0.314	0.272	1.36659e-40	ExN
ENSMFAG00000031087	1.22224e-44	0.379893	0.164	0.121	3.49476e-40	ExN
ETV1	1.58594e-44	0.375629	0.129	0.089	4.53468e-40	ExN
ANKLE2	2.20522e-44	0.383189	0.109	0.072	6.30539e-40	ExN
EIF4G2	3.68569e-44	0.405075	0.185	0.142	1.05385e-39	ExN
CLEC2L	4.70127e-44	0.405555	0.104	0.068	1.34423e-39	ExN
FBXL16	1.24652e-43	0.270922	0.147	0.104	3.56416e-39	ExN
IL1RAPL2	1.50085e-43	-0.282834	0.1	0.143	4.29137e-39	ExN
SREBF2	1.61871e-43	0.415666	0.19	0.148	4.62839e-39	ExN
SCAMP1	1.66172e-43	0.436422	0.171	0.13	4.75135e-39	ExN
RUNDC3A	2.30337e-43	0.362255	0.177	0.133	6.58604e-39	ExN
RPN1	2.41443e-43	0.380576	0.13	0.091	6.90359e-39	ExN
MYL6B	2.82011e-43	0.391813	0.116	0.079	8.06354e-39	ExN
ENSMFAG00000032124	3.31655e-43	0.376442	0.113	0.075	9.48301e-39	ExN
SON	6.5252e-43	0.27159	0.438	0.396	1.86575e-38	ExN
STIM1	7.06235e-43	0.416962	0.221	0.178	2.01934e-38	ExN
GABRG2	7.25171e-43	0.374547	0.351	0.312	2.07348e-38	ExN
ENSMFAG00000049235	8.83534e-43	0.381631	0.159	0.117	2.52629e-38	ExN
ISCU	1.26981e-42	0.424765	0.147	0.107	3.63077e-38	ExN
AJAP1	1.3279e-42	0.398007	0.11	0.074	3.79688e-38	ExN
MAP1LC3A	1.41787e-42	0.347829	0.125	0.086	4.05413e-38	ExN
ENSMFAG00000041955	1.43278e-42	0.371411	0.183	0.14	4.09676e-38	ExN
TOR1A	5.54175e-42	0.412775	0.143	0.103	1.58455e-37	ExN
ENSMFAG00000064402	7.2432e-42	0.42611	0.263	0.222	2.07105e-37	ExN
PLP1	1.19178e-41	0.350085	0.105	0.069	3.40767e-37	ExN
COX16	1.33043e-41	0.365954	0.116	0.079	3.80411e-37	ExN
LUZP2	1.4493e-41	-0.292108	0.106	0.148	4.14398e-37	ExN
STX1A	3.97251e-41	0.302636	0.105	0.07	1.13586e-36	ExN
RBM25	5.90896e-41	-0.286599	0.385	0.457	1.68955e-36	ExN
UBL5	3.48554e-40	0.353215	0.121	0.084	9.96619e-36	ExN
SYNPO	4.45185e-40	0.362845	0.15	0.11	1.27292e-35	ExN
SYT5	5.23677e-40	0.379768	0.103	0.069	1.49735e-35	ExN
U2SURP	5.45945e-40	0.349432	0.347	0.309	1.56102e-35	ExN
DCUN1D2	5.53671e-40	0.383878	0.206	0.164	1.58311e-35	ExN
SEL1L	8.67482e-40	0.412325	0.13	0.093	2.48039e-35	ExN
SCG2	8.87105e-40	0.364355	0.104	0.069	2.5365e-35	ExN
ENSMFAG00000061345	9.7068e-40	0.320613	0.11	0.074	2.77546e-35	ExN
SEPTIN7	1.10523e-39	0.371866	0.322	0.282	3.16017e-35	ExN
ENSMFAG00000033843	2.07216e-39	0.384554	0.109	0.074	5.92492e-35	ExN
CYTB	2.66144e-39	-1.55341	0.55	0.61	7.60985e-35	ExN
SELENOK	7.90769e-39	0.385123	0.111	0.076	2.26105e-34	ExN
SC5D	1.84365e-38	0.374697	0.111	0.077	5.27155e-34	ExN
HERPUD1	1.87476e-38	0.35574	0.103	0.07	5.3605e-34	ExN
PGM2L1	2.25841e-38	0.291571	0.453	0.423	6.45747e-34	ExN
YWHAZ	2.29208e-38	0.379418	0.292	0.255	6.55375e-34	ExN
RNPS1	2.53592e-38	0.341881	0.114	0.079	7.25095e-34	ExN
STARD3NL	2.82527e-38	0.385194	0.101	0.068	8.07831e-34	ExN
LHX6	3.59999e-38	0.352504	0.104	0.07	1.02935e-33	ExN
TM2D3	3.93959e-38	0.384674	0.136	0.099	1.12645e-33	ExN
GABRA5	5.06712e-38	0.366884	0.119	0.084	1.44884e-33	ExN
RUFY2	6.50639e-38	0.346219	0.396	0.363	1.86037e-33	ExN
HNRNPD	1.24109e-37	0.312316	0.378	0.342	3.54864e-33	ExN
SNCA	1.44186e-37	0.336136	0.322	0.282	4.1227e-33	ExN
ENSMFAG00000003188	1.63269e-37	0.319607	0.156	0.117	4.66834e-33	ExN
TRIM2	1.70022e-37	0.315223	0.377	0.342	4.86143e-33	ExN
ENSMFAG00000061282	1.7008e-37	0.337713	0.148	0.11	4.86311e-33	ExN
CCT8	3.18118e-37	0.342321	0.113	0.079	9.09595e-33	ExN
HNRNPA3	4.58944e-37	0.404891	0.24	0.201	1.31226e-32	ExN
PSMD12	5.73916e-37	0.40636	0.137	0.101	1.641e-32	ExN
SLC9B1	6.14307e-37	0.283472	0.117	0.081	1.75649e-32	ExN
AP3S1	7.48184e-37	0.416417	0.205	0.167	2.13928e-32	ExN
ATP5F1A	8.47469e-37	0.371817	0.151	0.114	2.42317e-32	ExN
ENSMFAG00000000526	1.13818e-36	0.347773	0.195	0.155	3.25441e-32	ExN
ENSMFAG00000064967	1.30113e-36	0.35136	0.212	0.171	3.72032e-32	ExN
PCMT1	1.50608e-36	0.369148	0.182	0.143	4.30633e-32	ExN
MRPS21	1.69094e-36	0.356721	0.105	0.072	4.83491e-32	ExN
RPS21	1.8397e-36	0.309964	0.184	0.144	5.26026e-32	ExN
ENSMFAG00000057187	2.07064e-36	0.327408	0.134	0.097	5.92059e-32	ExN
C6orf89	4.80009e-36	0.363061	0.227	0.187	1.37249e-31	ExN
ENSMFAG00000063638	5.51821e-36	-0.89634	0.106	0.139	1.57782e-31	ExN
VSTM2B	5.72131e-36	0.352591	0.134	0.098	1.63589e-31	ExN
KLHDC3	1.48648e-35	0.307573	0.108	0.075	4.2503e-31	ExN
PNRC1	1.70413e-35	0.468253	0.153	0.118	4.87262e-31	ExN
ENSMFAG00000003664	2.74811e-35	0.336423	0.122	0.088	7.85767e-31	ExN
CEP57L1	2.88477e-35	0.330566	0.428	0.399	8.24843e-31	ExN
KPNA1	3.24079e-35	0.352326	0.319	0.284	9.26638e-31	ExN
SLC35E2B	3.92824e-35	0.314518	0.102	0.069	1.1232e-30	ExN
ENSA	4.1382e-35	0.290064	0.421	0.39	1.18324e-30	ExN
SLITRK4	4.19926e-35	0.35279	0.112	0.079	1.20069e-30	ExN
ENSMFAG00000033623	5.65136e-35	0.336321	0.169	0.131	1.61589e-30	ExN
ENSMFAG00000003639	1.01846e-34	0.355684	0.116	0.083	2.91209e-30	ExN
MTPN	1.09878e-34	0.33589	0.122	0.088	3.14175e-30	ExN
HACD3	1.9935e-34	0.374835	0.225	0.188	5.70002e-30	ExN
EPHB6	2.39057e-34	0.309656	0.136	0.1	6.83535e-30	ExN
RAB3A	2.55609e-34	0.321669	0.114	0.081	7.30862e-30	ExN
MFSD6	2.60819e-34	0.34936	0.155	0.119	7.4576e-30	ExN
ARHGEF9	2.97783e-34	0.38337	0.164	0.128	8.5145e-30	ExN
ENSMFAG00000031285	3.72578e-34	0.340818	0.135	0.1	1.06531e-29	ExN
BEX4	4.34553e-34	0.350205	0.14	0.105	1.24252e-29	ExN
DNAJC18	5.52112e-34	0.357553	0.152	0.116	1.57865e-29	ExN
PPT1	6.95157e-34	0.335752	0.107	0.075	1.98766e-29	ExN
CMTR1	7.80699e-34	0.328774	0.112	0.079	2.23225e-29	ExN
SLC25A31	1.38429e-33	0.392259	0.298	0.263	3.9581e-29	ExN
ENSMFAG00000058208	1.78399e-33	0.406311	0.148	0.115	5.10096e-29	ExN
ENSMFAG00000035908	2.6844e-33	0.310364	0.232	0.192	7.6755e-29	ExN
C7orf50	2.93362e-33	0.36089	0.154	0.119	8.38811e-29	ExN
PIP4K2B	2.95022e-33	0.298793	0.12	0.086	8.43558e-29	ExN
KIDINS220	3.05594e-33	0.344118	0.266	0.229	8.73784e-29	ExN
FAM204A	3.09015e-33	0.423287	0.151	0.116	8.83567e-29	ExN
ENSMFAG00000060117	3.23417e-33	0.353448	0.14	0.106	9.24747e-29	ExN
UGP2	5.70843e-33	0.360933	0.131	0.098	1.63221e-28	ExN
MLF2	8.76366e-33	0.316202	0.106	0.075	2.50579e-28	ExN
PLK2	8.84521e-33	0.384635	0.193	0.158	2.52911e-28	ExN
NDUFB4	1.12883e-32	0.323546	0.111	0.079	3.22765e-28	ExN
TMEM178A	1.31036e-32	0.34468	0.298	0.263	3.74671e-28	ExN
CIBAR1	1.69673e-32	0.372117	0.281	0.247	4.85145e-28	ExN
ENSMFAG00000059168	2.00584e-32	0.346809	0.213	0.176	5.7353e-28	ExN
SNF8	2.41746e-32	0.322982	0.101	0.07	6.91225e-28	ExN
ENSMFAG00000058213	2.80376e-32	0.307895	0.118	0.085	8.0168e-28	ExN
ATXN2L	3.47387e-32	0.34807	0.117	0.085	9.93284e-28	ExN
UNC50	4.17702e-32	0.370386	0.13	0.097	1.19433e-27	ExN
FUS	2.26496e-31	0.348176	0.291	0.259	6.47621e-27	ExN
RBIS	2.305e-31	0.344929	0.16	0.125	6.59068e-27	ExN
DNAJC19	2.83383e-31	0.375948	0.17	0.135	8.10277e-27	ExN
UFL1	3.05894e-31	0.390921	0.147	0.113	8.74642e-27	ExN
GPR155	3.07156e-31	0.359452	0.325	0.294	8.78251e-27	ExN
ENSMFAG00000003053	3.11056e-31	0.358767	0.108	0.077	8.89403e-27	ExN
ENSMFAG00000045551	3.44596e-31	0.31086	0.105	0.075	9.85303e-27	ExN
PSD	4.86914e-31	0.294203	0.116	0.084	1.39223e-26	ExN
SCARB2	4.90889e-31	0.330347	0.156	0.121	1.4036e-26	ExN
NRGN	7.32959e-31	0.349593	0.193	0.158	2.09575e-26	ExN
ACSL3	9.62622e-31	0.3565	0.204	0.168	2.75243e-26	ExN
ENSMFAG00000036805	1.1167e-30	0.32604	0.171	0.137	3.19298e-26	ExN
KPNA6	1.21114e-30	0.356804	0.134	0.101	3.46301e-26	ExN
RSL1D1	1.24269e-30	0.365186	0.111	0.08	3.55321e-26	ExN
SCG3	1.81594e-30	0.342917	0.171	0.136	5.19231e-26	ExN
DMTN	3.46933e-30	0.294204	0.129	0.097	9.91984e-26	ExN
DGKZ	4.45917e-30	0.280822	0.157	0.123	1.27501e-25	ExN
CLK1	5.59548e-30	0.326002	0.279	0.245	1.59992e-25	ExN
TEX2	1.33772e-29	0.33013	0.124	0.093	3.82496e-25	ExN
SLK	1.48677e-29	0.361535	0.155	0.122	4.25111e-25	ExN
ENSMFAG00000037643	1.57144e-29	0.341546	0.21	0.176	4.49321e-25	ExN
MOCS2	2.11241e-29	0.399994	0.146	0.114	6.04e-25	ExN
ACSL4	2.24923e-29	0.340368	0.118	0.088	6.43123e-25	ExN
PRKACB	3.39502e-29	0.274935	0.449	0.428	9.70739e-25	ExN
PSMD7	5.03026e-29	0.329982	0.125	0.094	1.4383e-24	ExN
M6PR	9.48793e-29	0.34673	0.114	0.085	2.71288e-24	ExN
SLC25A4	1.01697e-28	0.307485	0.115	0.085	2.90782e-24	ExN
ARPC2	1.03263e-28	0.366737	0.198	0.164	2.95259e-24	ExN
ENSMFAG00000049596	1.13157e-28	0.336852	0.123	0.093	3.23549e-24	ExN
FGFR1OP2	1.29458e-28	0.360524	0.169	0.137	3.70158e-24	ExN
RBM39	1.79882e-28	0.295166	0.341	0.313	5.14338e-24	ExN
C2orf80	1.96562e-28	0.30849	0.163	0.129	5.6203e-24	ExN
VXN	4.18211e-28	0.328065	0.158	0.125	1.19579e-23	ExN
PPP2R1A	4.28855e-28	0.259547	0.123	0.092	1.22622e-23	ExN
SNX19	4.73006e-28	0.383261	0.162	0.131	1.35247e-23	ExN
CD99L2	8.3043e-28	0.32201	0.134	0.103	2.37445e-23	ExN
HSD11B1L	8.66591e-28	0.379196	0.19	0.159	2.47784e-23	ExN
EIF4H	8.68023e-28	0.307372	0.116	0.087	2.48194e-23	ExN
AKAP5	1.04772e-27	0.395932	0.127	0.098	2.99574e-23	ExN
CIRBP	1.06686e-27	0.333955	0.264	0.232	3.05047e-23	ExN
ENSMFAG00000033704	1.08761e-27	0.292376	0.231	0.195	3.10981e-23	ExN
DCTN5	1.24033e-27	0.291168	0.103	0.075	3.54648e-23	ExN
ABR	1.29395e-27	0.2919	0.154	0.121	3.69978e-23	ExN
TUBG2	1.60355e-27	0.35009	0.16	0.128	4.58503e-23	ExN
SYS1	1.73728e-27	0.303157	0.142	0.111	4.9674e-23	ExN
ENSMFAG00000047817	1.92358e-27	0.287586	0.129	0.098	5.50009e-23	ExN
SEC11C	2.16353e-27	0.344045	0.105	0.077	6.18619e-23	ExN
NUDCD3	2.23655e-27	0.28042	0.116	0.086	6.39497e-23	ExN
GLT8D1	2.53018e-27	0.337444	0.139	0.108	7.23455e-23	ExN
ENSMFAG00000044845	2.88738e-27	0.334528	0.147	0.116	8.25588e-23	ExN
ENSMFAG00000042021	2.90171e-27	0.335359	0.14	0.109	8.29685e-23	ExN
HSPH1	3.12487e-27	0.328247	0.266	0.234	8.93494e-23	ExN
DQX1	3.44664e-27	0.325158	0.137	0.107	9.85499e-23	ExN
LMBRD2	4.19573e-27	0.35017	0.202	0.17	1.19968e-22	ExN
UCHL5	9.82731e-27	0.319222	0.134	0.104	2.80992e-22	ExN
FAR1	1.45078e-26	0.379	0.279	0.252	4.14821e-22	ExN
KCNQ2	1.625e-26	0.29057	0.174	0.141	4.64635e-22	ExN
CYRIA	2.86033e-26	0.312308	0.329	0.302	8.17855e-22	ExN
ENSMFAG00000031826	3.93646e-26	0.290365	0.16	0.128	1.12555e-21	ExN
SSBP4	4.01777e-26	0.327386	0.15	0.119	1.1488e-21	ExN
ENSMFAG00000035607	4.92007e-26	0.326367	0.155	0.124	1.40679e-21	ExN
ENSMFAG00000050113	5.26799e-26	0.307831	0.123	0.094	1.50628e-21	ExN
NOL7	6.54128e-26	0.375585	0.19	0.159	1.87035e-21	ExN
NCAN	7.63323e-26	0.292556	0.119	0.09	2.18257e-21	ExN
FAAH	9.96297e-26	0.284983	0.104	0.076	2.84871e-21	ExN
HCFC1R1	1.32446e-25	0.298844	0.108	0.08	3.78702e-21	ExN
ENSMFAG00000033691	1.35965e-25	0.339628	0.112	0.085	3.88765e-21	ExN
WDR19	1.92334e-25	-1.31298	0.403	0.447	5.49942e-21	ExN
MRPS34	2.05441e-25	0.330536	0.12	0.092	5.87417e-21	ExN
ENSMFAG00000045832	3.24189e-25	0.286744	0.118	0.09	9.26953e-21	ExN
RNF145	4.48608e-25	0.354847	0.204	0.174	1.2827e-20	ExN
RPL7A-2	5.62478e-25	0.357403	0.169	0.14	1.60829e-20	ExN
GRB2	6.48743e-25	0.323084	0.176	0.146	1.85495e-20	ExN
GRIK5	7.14699e-25	0.29865	0.116	0.088	2.04354e-20	ExN
ARPC5L	7.16889e-25	0.325971	0.114	0.087	2.0498e-20	ExN
INA	8.77726e-25	0.289127	0.103	0.076	2.50968e-20	ExN
ENSMFAG00000049080	1.15759e-24	0.368993	0.149	0.121	3.30989e-20	ExN
CLPTM1	1.39546e-24	0.262858	0.103	0.076	3.99004e-20	ExN
GABARAPL1	1.78547e-24	0.288185	0.105	0.078	5.10519e-20	ExN
FADS1	2.5299e-24	0.302401	0.155	0.126	7.23374e-20	ExN
AGPAT5	2.61164e-24	0.32294	0.116	0.089	7.46745e-20	ExN
C6orf62	3.26045e-24	0.342832	0.214	0.185	9.32262e-20	ExN
SLC7A14	3.45021e-24	0.359944	0.206	0.177	9.86518e-20	ExN
CLK4	3.56119e-24	0.32356	0.157	0.128	1.01825e-19	ExN
MDH1	4.63938e-24	0.287589	0.294	0.266	1.32654e-19	ExN
TMX3	5.05927e-24	0.317213	0.152	0.123	1.4466e-19	ExN
GLIPR2	5.16954e-24	0.290666	0.107	0.081	1.47813e-19	ExN
SCN3B	6.31133e-24	0.300357	0.251	0.221	1.8046e-19	ExN
TMED10	9.81175e-24	0.289188	0.103	0.077	2.80547e-19	ExN
ARL3	1.15535e-23	0.338212	0.167	0.138	3.3035e-19	ExN
ATP5F1B	1.53457e-23	0.286315	0.148	0.119	4.38778e-19	ExN
TERF1	2.06239e-23	0.273978	0.427	0.408	5.897e-19	ExN
ND1	2.54438e-23	-1.35732	0.477	0.521	7.27514e-19	ExN
ENSMFAG00000052778	2.59444e-23	0.270829	0.146	0.116	7.41829e-19	ExN
ATP6V1D	2.87409e-23	0.299102	0.106	0.08	8.21788e-19	ExN
ENSMFAG00000031614	3.57035e-23	0.29967	0.11	0.084	1.02087e-18	ExN
ABHD2	5.58574e-23	0.337803	0.199	0.17	1.59713e-18	ExN
TMCO1	6.82057e-23	0.297517	0.113	0.087	1.9502e-18	ExN
NIPA1	8.36665e-23	0.306487	0.115	0.089	2.39228e-18	ExN
ENSMFAG00000003981	9.6364e-23	0.29209	0.169	0.139	2.75534e-18	ExN
ENTPD4	1.01934e-22	0.307369	0.122	0.096	2.91459e-18	ExN
ENSMFAG00000056307	1.26502e-22	0.278983	0.276	0.247	3.61707e-18	ExN
CHD5	1.57489e-22	-0.265281	0.226	0.268	4.50308e-18	ExN
COX1	1.94493e-22	-1.11526	0.173	0.202	5.56113e-18	ExN
RNMT	4.22416e-22	0.27519	0.325	0.299	1.20781e-17	ExN
ACTR10	4.23335e-22	0.338008	0.207	0.18	1.21044e-17	ExN
DRC1	4.92081e-22	0.325854	0.156	0.129	1.40701e-17	ExN
UBE2V2	8.66296e-22	0.306334	0.102	0.078	2.477e-17	ExN
BEX2	1.12384e-21	0.299823	0.145	0.118	3.2134e-17	ExN
TM9SF3	1.31303e-21	0.319537	0.155	0.128	3.75434e-17	ExN
TMEM165	2.47237e-21	0.358991	0.197	0.171	7.06923e-17	ExN
PUS7L	2.76638e-21	0.395229	0.184	0.158	7.90992e-17	ExN
CCND2	5.10328e-21	0.304389	0.149	0.122	1.45918e-16	ExN
OPTN	8.34331e-21	0.345427	0.215	0.188	2.3856e-16	ExN
NAPG	8.58502e-21	0.332001	0.175	0.148	2.45471e-16	ExN
DHTKD1	9.31908e-21	0.313297	0.245	0.22	2.6646e-16	ExN
INPP5F	1.0226e-20	0.271529	0.148	0.121	2.92392e-16	ExN
B4GALT5	1.11085e-20	0.3127	0.122	0.097	3.17626e-16	ExN
ENSMFAG00000052839	1.51458e-20	0.268789	0.102	0.078	4.33064e-16	ExN
DPH1	1.55762e-20	0.262255	0.113	0.088	4.4537e-16	ExN
ENSMFAG00000001022	1.58488e-20	0.326198	0.131	0.106	4.53166e-16	ExN
ZNF483	1.77772e-20	0.315185	0.262	0.238	5.08303e-16	ExN
ENSMFAG00000059968	1.95972e-20	0.289821	0.151	0.124	5.60344e-16	ExN
MGST3	3.28566e-20	0.31605	0.194	0.168	9.39469e-16	ExN
PNN	4.45998e-20	0.321512	0.347	0.329	1.27524e-15	ExN
ORMDL1	4.70341e-20	0.291782	0.101	0.078	1.34485e-15	ExN
ENSMFAG00000049972	4.73393e-20	0.27789	0.144	0.118	1.35357e-15	ExN
VDAC3	4.77548e-20	0.292238	0.135	0.11	1.36545e-15	ExN
USP46	5.51166e-20	0.313571	0.175	0.148	1.57595e-15	ExN
SLC1A4	8.85634e-20	0.267066	0.11	0.086	2.53229e-15	ExN
CCDC90B	9.20253e-20	0.305657	0.107	0.084	2.63128e-15	ExN
WDR12	1.21755e-19	0.316396	0.122	0.098	3.48135e-15	ExN
CCP110	1.30175e-19	0.31561	0.153	0.128	3.72208e-15	ExN
C1H1orf43	1.51932e-19	0.275243	0.104	0.081	4.3442e-15	ExN
ENSMFAG00000046376	1.82551e-19	0.292783	0.145	0.119	5.21967e-15	ExN
EIF3K	2.30337e-19	0.310787	0.147	0.122	6.58602e-15	ExN
ATP13A2	2.71292e-19	0.280837	0.132	0.107	7.75706e-15	ExN
LNPEP	4.07007e-19	0.292511	0.115	0.092	1.16376e-14	ExN
PSMD2	4.71214e-19	0.272519	0.128	0.103	1.34734e-14	ExN
PFDN5	7.53595e-19	0.30681	0.135	0.111	2.15475e-14	ExN
PRKAR1B	1.45269e-18	0.259018	0.166	0.14	4.15367e-14	ExN
THOC7	2.12604e-18	0.307878	0.119	0.096	6.07897e-14	ExN
PSMA4	2.24164e-18	0.271354	0.106	0.083	6.40953e-14	ExN
ENSMFAG00000053715	2.53733e-18	0.276915	0.125	0.101	7.25498e-14	ExN
NBN	3.74819e-18	0.345933	0.155	0.131	1.07172e-13	ExN
GLRB	5.29342e-18	0.300209	0.242	0.219	1.51355e-13	ExN
CCT4	6.95097e-18	0.268567	0.112	0.089	1.98749e-13	ExN
PTPN5	8.15493e-18	0.272922	0.194	0.169	2.33174e-13	ExN
ENSMFAG00000000044	9.15158e-18	0.309694	0.264	0.243	2.61671e-13	ExN
TRA2A	1.01777e-17	0.252238	0.352	0.334	2.91011e-13	ExN
ELAVL3	1.17567e-17	0.281462	0.197	0.172	3.3616e-13	ExN
DDRGK1	1.29193e-17	0.305955	0.13	0.107	3.69402e-13	ExN
MRPL42	1.33007e-17	0.321534	0.123	0.101	3.80308e-13	ExN
ILF3	1.81526e-17	0.312158	0.16	0.136	5.19038e-13	ExN
THUMPD2	1.90493e-17	0.294956	0.117	0.095	5.44677e-13	ExN
SFXN1	1.9336e-17	0.286159	0.161	0.136	5.52873e-13	ExN
NAP1L4	2.0103e-17	0.282499	0.188	0.164	5.74805e-13	ExN
NDUFA5	2.16777e-17	0.256179	0.106	0.084	6.19831e-13	ExN
NQO2	4.0196e-17	0.281016	0.129	0.106	1.14932e-12	ExN
SNX3	6.84823e-17	0.260689	0.139	0.116	1.95811e-12	ExN
PLEKHM2	7.19364e-17	0.288369	0.131	0.108	2.05688e-12	ExN
NUCKS1	9.60739e-17	0.276849	0.25	0.226	2.74704e-12	ExN
CENPC	1.1595e-16	0.273355	0.286	0.263	3.31537e-12	ExN
SELENOF	1.37974e-16	0.278313	0.11	0.088	3.94508e-12	ExN
CALU	1.57036e-16	0.291943	0.146	0.123	4.49013e-12	ExN
SHFL	1.81351e-16	0.300264	0.112	0.091	5.18538e-12	ExN
CIAO2B	2.7665e-16	0.253548	0.103	0.082	7.91026e-12	ExN
TMED4	4.32226e-16	0.299063	0.123	0.101	1.23586e-11	ExN
RAC1	5.10361e-16	0.254694	0.123	0.101	1.45927e-11	ExN
MRAS	5.16834e-16	0.279962	0.141	0.119	1.47778e-11	ExN
VTI1B	5.61014e-16	0.273773	0.135	0.113	1.60411e-11	ExN
SOD1	7.57325e-16	0.270299	0.221	0.199	2.16542e-11	ExN
RACK1	9.10693e-16	0.297934	0.264	0.245	2.60394e-11	ExN
ENSMFAG00000030905	9.60082e-16	0.25981	0.286	0.265	2.74516e-11	ExN
NDUFS3	1.31391e-15	0.255157	0.103	0.083	3.75687e-11	ExN
EFCAB12	2.23044e-15	0.300212	0.111	0.091	6.37749e-11	ExN
UBA5	5.48534e-15	0.251751	0.123	0.102	1.56842e-10	ExN
NUFIP2	5.94978e-15	0.328894	0.156	0.135	1.70122e-10	ExN
MORF4L1	6.36772e-15	0.26619	0.218	0.196	1.82072e-10	ExN
LPIN1	6.51736e-15	0.282028	0.171	0.15	1.86351e-10	ExN
EIF2S2	1.31123e-14	0.255706	0.143	0.121	3.74921e-10	ExN
PPP1R7	1.57938e-14	0.254582	0.101	0.082	4.51591e-10	ExN
LPCAT4	3.31491e-14	0.255687	0.184	0.163	9.47831e-10	ExN
WDR54	4.03998e-14	0.325051	0.131	0.112	1.15515e-09	ExN
DYNC1LI2	4.45982e-14	0.266612	0.156	0.135	1.2752e-09	ExN
TRA2B	1.05316e-13	0.260375	0.239	0.219	3.01131e-09	ExN
MBTPS1	1.41738e-13	0.267166	0.135	0.115	4.05272e-09	ExN
DUSP18	3.39228e-13	0.264183	0.229	0.21	9.69956e-09	ExN
ENSMFAG00000039789	1.26097e-12	0.263961	0.115	0.097	3.60551e-08	ExN
PSMB7	2.02314e-12	0.280766	0.116	0.098	5.78475e-08	ExN
GGT7	7.02533e-12	0.25674	0.208	0.19	2.00875e-07	ExN
GPATCH11	7.68266e-12	0.253538	0.118	0.1	2.1967e-07	ExN
CRBN	8.21618e-12	0.273465	0.179	0.162	2.34925e-07	ExN
ADAR	1.0228e-11	0.263811	0.13	0.113	2.92449e-07	ExN
CDC5L	1.84123e-11	0.255327	0.132	0.114	5.26462e-07	ExN
TUSC3	1.91773e-11	0.273486	0.193	0.177	5.48337e-07	ExN
SMU1	2.34639e-11	0.269409	0.124	0.107	6.70903e-07	ExN
DUS4L-BCAP29	2.4448e-11	0.257635	0.34	0.331	6.99043e-07	ExN
TM9SF2	2.88797e-11	0.270502	0.126	0.109	8.25757e-07	ExN
CCDC92	3.69273e-11	0.255233	0.13	0.113	1.05586e-06	ExN
ENSMFAG00000050049	3.96632e-11	0.269398	0.153	0.137	1.13409e-06	ExN
ASRGL1	4.78664e-11	0.279404	0.176	0.159	1.36865e-06	ExN
ENSMFAG00000044356	5.76292e-11	0.300859	0.161	0.146	1.64779e-06	ExN
GALNT11	6.9269e-11	0.272869	0.205	0.189	1.98061e-06	ExN
TMEM50A	7.31296e-11	0.259421	0.104	0.088	2.09099e-06	ExN
GPBP1	7.56279e-11	0.284706	0.215	0.2	2.16243e-06	ExN
XPC	1.03295e-10	0.250371	0.112	0.096	2.95351e-06	ExN
FAIM	1.24463e-10	0.278639	0.179	0.162	3.55878e-06	ExN
MARCHF7	1.27391e-10	0.293438	0.222	0.209	3.6425e-06	ExN
CCDC82	1.29887e-10	0.254591	0.167	0.15	3.71386e-06	ExN
FAF2	2.7577e-10	0.253373	0.135	0.119	7.88509e-06	ExN
DNAJC21	3.22267e-10	0.277747	0.103	0.088	9.21457e-06	ExN
FBXO21	4.7232e-10	0.250475	0.15	0.133	1.35051e-05	ExN
RBM41	7.51845e-10	0.269836	0.213	0.197	2.14975e-05	ExN
TTC19	9.07603e-10	0.270329	0.249	0.238	2.59511e-05	ExN
NAE1	1.02864e-09	0.262769	0.184	0.169	2.94118e-05	ExN
MEST	1.55397e-09	0.260247	0.108	0.094	4.44325e-05	ExN
GLO1	1.7715e-09	0.25811	0.112	0.097	5.06525e-05	ExN
CAMK1	2.15693e-09	0.258084	0.126	0.111	6.1673e-05	ExN
ATP6V1C1	2.81634e-09	0.259671	0.164	0.149	8.05277e-05	ExN
SRSF2	1.59024e-07	0.273056	0.199	0.189	0.00454696	ExN
DCBLD1	8.18655e-07	0.284928	0.121	0.11	0.0234078	ExN
ZNF608	1.16293e-06	0.252174	0.173	0.163	0.0332517	ExN
KCNIP4	0	-0.899799	0.663	0.876	0	InN
ENSMFAG00000062016	2.19011e-306	-0.485631	0.976	0.996	6.26217e-302	InN
DLG2	5.91985e-220	-0.536972	0.871	0.952	1.69266e-215	InN
RBFOX1	6.94221e-209	-0.600309	0.804	0.907	1.98499e-204	InN
CADM2	5.98631e-201	-0.574656	0.753	0.891	1.71167e-196	InN
ENSMFAG00000031490	2.94853e-198	-0.594025	0.775	0.9	8.43074e-194	InN
NRG3	1.48583e-179	-0.544188	0.754	0.891	4.24845e-175	InN
ATP1B1	5.3614e-175	0.841763	0.737	0.589	1.53298e-170	InN
FAM155A	2.7411e-172	-0.599935	0.626	0.792	7.83761e-168	InN
STXBP5L	2.56087e-163	-0.625222	0.599	0.777	7.3223e-159	InN
SLC6A1	1.12698e-158	0.972028	0.631	0.465	3.22237e-154	InN
ROBO2	5.20298e-158	-0.598954	0.736	0.87	1.48769e-153	InN
THY1	9.37948e-153	1.0241	0.442	0.265	2.68188e-148	InN
ADGRB3	9.04884e-152	-0.460293	0.818	0.914	2.58734e-147	InN
ENSMFAG00000031365	9.65938e-148	0.876345	0.551	0.383	2.76191e-143	InN
LRRTM4	2.17015e-147	-0.585839	0.644	0.792	6.20511e-143	InN
NRXN3	3.51041e-147	-0.482336	0.821	0.915	1.00373e-142	InN
FXYD6	7.49067e-139	0.998952	0.465	0.295	2.14181e-134	InN
SCHIP1	6.48056e-130	-0.757936	0.309	0.496	1.85299e-125	InN
PLCB1	3.17306e-126	-0.514108	0.621	0.778	9.07273e-122	InN
FGF14	3.6934e-124	-0.486895	0.652	0.805	1.05605e-119	InN
NLGN1	6.97605e-122	-0.514909	0.63	0.781	1.99466e-117	InN
CNTNAP5	5.32152e-118	-0.684245	0.379	0.561	1.52158e-113	InN
PHACTR1	3.70749e-116	-0.613707	0.462	0.636	1.06008e-111	InN
CNTNAP2	5.8153e-116	-0.430459	0.888	0.951	1.66277e-111	InN
MACROD2	2.49899e-111	-0.50503	0.6	0.758	7.14536e-107	InN
TMEM132D	4.84216e-110	-0.808947	0.162	0.314	1.38452e-105	InN
ENSMFAG00000050115	1.28696e-109	-0.619629	0.384	0.562	3.6798e-105	InN
OPCML	3.08517e-106	-0.53226	0.511	0.674	8.82144e-102	InN
KIRREL3	5.14518e-106	-0.658212	0.33	0.504	1.47116e-101	InN
PEG3	2.33869e-105	0.846294	0.492	0.353	6.687e-101	InN
LRRC7	1.75843e-104	-0.493395	0.58	0.729	5.02787e-100	InN
IL1RAPL1	1.36836e-102	-0.485758	0.64	0.778	3.91256e-98	InN
SPATA6	6.8061e-102	-0.59059	0.418	0.589	1.94607e-97	InN
RGS7	8.92546e-101	-0.572522	0.447	0.615	2.55206e-96	InN
CD81	4.52765e-100	0.993762	0.219	0.094	1.29459e-95	InN
SGCZ	6.71129e-99	-0.61705	0.542	0.686	1.91896e-94	InN
TUBA1A	2.6004e-96	0.937627	0.335	0.199	7.43533e-92	InN
ENSMFAG00000050332	3.53693e-96	0.690042	0.531	0.406	1.01132e-91	InN
MAGI2	2.28827e-95	-0.404115	0.727	0.842	6.54285e-91	InN
CALY	2.8238e-95	0.962928	0.291	0.158	8.07409e-91	InN
KALRN	2.06973e-93	-0.561399	0.443	0.598	5.91798e-89	InN
SLC22A17	1.29175e-92	0.822978	0.372	0.232	3.6935e-88	InN
DSCAM	1.5004e-92	-0.60594	0.33	0.492	4.29009e-88	InN
OLFM1	2.92898e-91	0.828518	0.352	0.216	8.37482e-87	InN
ENSMFAG00000050054	2.78082e-89	0.743464	0.407	0.271	7.95121e-85	InN
GPHN	2.8455e-89	-0.45265	0.584	0.728	8.13613e-85	InN
ENSMFAG00000052759	5.35561e-89	-0.508606	0.224	0.374	1.53133e-84	InN
SCG2	8.09958e-89	0.915864	0.372	0.238	2.31591e-84	InN
HSP90B1	1.82564e-88	0.901929	0.311	0.181	5.22005e-84	InN
LSAMP	4.42034e-88	-0.463966	0.574	0.712	1.26391e-83	InN
FAIM2	1.35956e-87	0.837999	0.281	0.153	3.88739e-83	InN
ANKS1B	2.48658e-87	-0.36116	0.809	0.893	7.10987e-83	InN
CTNND2	1.36714e-86	-0.412009	0.598	0.745	3.90905e-82	InN
ASIC2	5.79294e-86	-0.583233	0.465	0.616	1.65638e-81	InN
GRM7	6.96577e-86	-0.582896	0.341	0.497	1.99172e-81	InN
PSAP	2.26466e-85	0.806606	0.385	0.256	6.47533e-81	InN
CNTN5	6.53987e-83	-0.543317	0.49	0.638	1.86994e-78	InN
TSPAN7	9.6385e-83	0.694513	0.485	0.359	2.75594e-78	InN
CCSER1	1.13604e-82	-0.396879	0.647	0.777	3.24827e-78	InN
PPP2R2B	1.40268e-82	-0.511773	0.462	0.611	4.01069e-78	InN
SARAF	3.02154e-82	0.807756	0.36	0.232	8.6395e-78	InN
RYR2	1.83622e-81	-0.506294	0.453	0.602	5.2503e-77	InN
EPHA6	6.22652e-81	-0.521484	0.419	0.57	1.78035e-76	InN
ENSMFAG00000038633	6.51419e-81	0.853913	0.205	0.094	1.8626e-76	InN
ENSMFAG00000045573	8.11863e-81	0.811674	0.263	0.142	2.32136e-76	InN
COX3	9.55349e-81	-0.669396	0.509	0.665	2.73163e-76	InN
RTN4	2.04753e-80	0.599748	0.568	0.457	5.85451e-76	InN
EPM2AIP1	2.25773e-79	0.897058	0.196	0.09	6.45552e-75	InN
GRM5	2.3139e-79	-0.448986	0.557	0.697	6.61613e-75	InN
ATRNL1	3.35464e-79	-0.526094	0.39	0.541	9.59191e-75	InN
ENSMFAG00000061659	9.25029e-79	-0.54056	0.351	0.502	2.64494e-74	InN
TMEM178B	9.65758e-78	-0.555911	0.277	0.425	2.76139e-73	InN
ENSMFAG00000038081	4.16401e-77	0.799663	0.172	0.071	1.19062e-72	InN
ITM2C	1.32107e-76	0.909181	0.29	0.169	3.77734e-72	InN
MYRIP	1.69866e-76	-0.537419	0.394	0.542	4.85698e-72	InN
GABRA1	3.02898e-76	0.700059	0.477	0.358	8.66076e-72	InN
FGF12	7.89738e-75	-0.397142	0.587	0.72	2.2581e-70	InN
TIMP2	1.27436e-74	0.804438	0.262	0.146	3.64379e-70	InN
SYT11	1.47609e-74	0.730449	0.361	0.24	4.2206e-70	InN
DPP10	1.9849e-74	-0.440507	0.723	0.825	5.67542e-70	InN
NSG2	2.39684e-74	0.75884	0.337	0.215	6.8533e-70	InN
XKR4	4.61107e-74	-0.471018	0.491	0.635	1.31844e-69	InN
SELENOW	1.41097e-73	0.803446	0.302	0.184	4.03438e-69	InN
DOCK3	1.71687e-72	-0.442783	0.522	0.663	4.90903e-68	InN
NRG1	2.95429e-72	-0.573443	0.296	0.436	8.44721e-68	InN
ERBB4	1.47558e-71	-0.36586	0.812	0.884	4.21914e-67	InN
ENSMFAG00000045477	8.42658e-71	0.729839	0.369	0.254	2.40941e-66	InN
HSPA5	9.41639e-71	0.81897	0.195	0.093	2.69243e-66	InN
RBMS3	1.12051e-70	-0.476995	0.437	0.582	3.20388e-66	InN
NCDN	8.08243e-70	0.819915	0.198	0.097	2.31101e-65	InN
KCTD16	1.21861e-69	-0.59241	0.189	0.315	3.48436e-65	InN
RGS6	1.3298e-69	-0.623754	0.152	0.27	3.80231e-65	InN
DMD	2.92235e-69	-0.451489	0.509	0.644	8.35587e-65	InN
ENSMFAG00000056758	4.45781e-69	0.325555	0.949	0.929	1.27462e-64	InN
ITM2B	3.89634e-68	0.698105	0.342	0.225	1.11408e-63	InN
GALNTL6	5.50803e-68	-0.535882	0.517	0.649	1.57491e-63	InN
LY6H	6.28024e-68	0.80886	0.209	0.107	1.79571e-63	InN
PRNP	9.41921e-68	0.687178	0.389	0.273	2.69323e-63	InN
HSP90AA1	3.84789e-67	0.709982	0.302	0.188	1.10023e-62	InN
PPFIA2	5.1234e-67	-0.434721	0.496	0.63	1.46493e-62	InN
ENSMFAG00000037097	7.9277e-66	0.685054	0.363	0.25	2.26677e-61	InN
ARL6IP5	1.23848e-65	0.808149	0.26	0.152	3.54118e-61	InN
APLP2	2.17332e-65	0.718789	0.375	0.262	6.21418e-61	InN
NRXN1	8.48241e-65	-0.509245	0.338	0.476	2.42538e-60	InN
OAZ1	9.98867e-65	0.713813	0.234	0.129	2.85606e-60	InN
TAFA1	2.03039e-64	-0.639951	0.122	0.226	5.8055e-60	InN
PCDH9	3.20488e-64	-0.33941	0.793	0.861	9.16371e-60	InN
ENSMFAG00000053475	3.04324e-63	-0.583584	0.168	0.283	8.70152e-59	InN
ENSMFAG00000064402	3.97319e-63	0.69099	0.378	0.267	1.13605e-58	InN
DGKB	1.13839e-62	-0.440725	0.385	0.524	3.255e-58	InN
TUBB2B	1.6102e-62	0.730565	0.223	0.121	4.60406e-58	InN
ENSMFAG00000040976	2.13516e-62	0.757094	0.211	0.113	6.10507e-58	InN
NCAM2	4.16141e-62	-0.459496	0.515	0.64	1.18987e-57	InN
BTBD9	4.57766e-62	-0.538216	0.189	0.308	1.30889e-57	InN
MDGA2	6.7794e-62	-0.406777	0.567	0.689	1.93843e-57	InN
AFF3	1.73732e-61	-0.497224	0.29	0.42	4.96751e-57	InN
UNC5D	8.46931e-61	-0.490317	0.385	0.513	2.42163e-56	InN
NDUFA4	1.08306e-60	0.723601	0.234	0.133	3.09679e-56	InN
ATP6AP1	6.56954e-60	0.776423	0.182	0.091	1.87843e-55	InN
KCNH7	4.43526e-59	-0.513493	0.226	0.349	1.26818e-54	InN
PDE4D	1.4808e-58	-0.394075	0.566	0.684	4.23406e-54	InN
SCN2B	2.88309e-58	0.723722	0.184	0.094	8.24361e-54	InN
RPL13	3.07452e-58	0.730521	0.266	0.164	8.79099e-54	InN
TENM2	4.02675e-58	-0.343196	0.605	0.725	1.15137e-53	InN
PTPRG	1.5366e-57	-0.434818	0.342	0.476	4.39361e-53	InN
CALR	2.14025e-57	0.751643	0.155	0.072	6.11961e-53	InN
TMEM130	2.36341e-57	0.733266	0.251	0.153	6.75771e-53	InN
FAT3	5.18941e-57	-0.573274	0.134	0.235	1.48381e-52	InN
ENSMFAG00000034609	5.28353e-57	0.689561	0.228	0.131	1.51072e-52	InN
RIMS2	1.90875e-56	-0.321155	0.658	0.771	5.45769e-52	InN
NFE2L1	6.67509e-56	0.706378	0.211	0.117	1.90861e-51	InN
ARHGAP32	1.20703e-55	-0.499243	0.266	0.386	3.45127e-51	InN
NEGR1	1.80712e-55	-0.333465	0.597	0.713	5.1671e-51	InN
ENSMFAG00000046143	3.03881e-55	0.668404	0.293	0.192	8.68888e-51	InN
ENSMFAG00000032635	1.33026e-54	0.645904	0.221	0.127	3.80362e-50	InN
LRP1B	2.15592e-54	-0.362927	0.777	0.845	6.16444e-50	InN
CSMD3	3.44312e-54	-0.338621	0.548	0.669	9.84492e-50	InN
CHGB	4.11109e-54	0.698086	0.246	0.15	1.17549e-49	InN
SEZ6L2	5.03361e-54	0.709185	0.246	0.15	1.43926e-49	InN
RDH11	6.2747e-54	0.689848	0.158	0.076	1.79413e-49	InN
PGRMC1	1.0235e-53	0.708164	0.252	0.157	2.92649e-49	InN
R3HDM1	1.47348e-53	-0.417038	0.398	0.523	4.21311e-49	InN
CLSTN1	1.92073e-53	0.60334	0.36	0.259	5.49194e-49	InN
GRIN2B	3.2111e-53	-0.393747	0.418	0.549	9.18149e-49	InN
RORA	8.4463e-53	-0.442535	0.339	0.464	2.41505e-48	InN
SV2A	9.85757e-53	0.631443	0.305	0.204	2.81858e-48	InN
ENSMFAG00000040824	3.08047e-52	0.666564	0.212	0.12	8.80799e-48	InN
CANX	5.87865e-52	0.64159	0.259	0.163	1.68088e-47	InN
EXOC6B	7.77481e-52	-0.403301	0.385	0.515	2.22305e-47	InN
THRB	8.3777e-52	-0.390969	0.393	0.519	2.39543e-47	InN
DAB1	1.51406e-51	-0.443135	0.256	0.376	4.32915e-47	InN
NKAIN2	6.66408e-51	-0.358733	0.602	0.708	1.90546e-46	InN
DGKI	9.02792e-51	-0.443115	0.174	0.28	2.58135e-46	InN
SMYD3	1.09772e-50	-0.406127	0.312	0.439	3.1387e-46	InN
AKAP6	1.30644e-50	-0.417922	0.383	0.506	3.73549e-46	InN
DKK3	1.38149e-50	0.667168	0.275	0.18	3.9501e-46	InN
TMEM108	1.78694e-50	-0.493396	0.184	0.288	5.10939e-46	InN
RPL21	2.54379e-50	0.632162	0.262	0.167	7.27345e-46	InN
SERINC1	3.45152e-50	0.571274	0.416	0.319	9.86894e-46	InN
RPL23A	3.88414e-50	0.617101	0.321	0.222	1.11059e-45	InN
ERC2	4.21517e-50	-0.370803	0.445	0.567	1.20524e-45	InN
ENSMFAG00000060361	6.1661e-50	0.66959	0.244	0.151	1.76307e-45	InN
ENSMFAG00000001880	2.78846e-49	0.668177	0.235	0.146	7.97305e-45	InN
EXT1	2.85553e-49	-0.473564	0.215	0.325	8.16482e-45	InN
PCDH7	4.13001e-49	-0.408537	0.399	0.52	1.18089e-44	InN
ARPP21	5.46972e-49	-0.466185	0.259	0.374	1.56396e-44	InN
PGAP4	7.02356e-49	0.685341	0.165	0.086	2.00825e-44	InN
ENSMFAG00000038698	2.01574e-48	-0.448286	0.25	0.363	5.76362e-44	InN
KCNB2	3.26169e-48	-0.513501	0.158	0.255	9.32616e-44	InN
CDH12	3.79192e-48	-0.478672	0.204	0.31	1.08422e-43	InN
TANC2	5.08509e-48	-0.411108	0.343	0.464	1.45398e-43	InN
TMEM30A	6.05431e-48	0.668049	0.215	0.128	1.73111e-43	InN
PRXL2A	1.00432e-47	0.673251	0.226	0.139	2.87167e-43	InN
FRMPD4	1.03676e-47	-0.386124	0.406	0.529	2.96441e-43	InN
ENSMFAG00000000209	2.09504e-47	0.641221	0.293	0.202	5.99035e-43	InN
SLC44A5	3.67071e-47	-0.420233	0.334	0.456	1.04957e-42	InN
ENSMFAG00000041709	4.48716e-47	0.640418	0.162	0.085	1.28301e-42	InN
BSCL2	8.40639e-47	0.658313	0.268	0.177	2.40364e-42	InN
CTSB	1.71647e-46	0.669816	0.172	0.093	4.9079e-42	InN
SCG5	4.60655e-46	0.659476	0.263	0.174	1.31715e-41	InN
RHBDD2	4.73584e-46	0.68103	0.172	0.094	1.35412e-41	InN
APP	4.96447e-46	0.404755	0.617	0.536	1.41949e-41	InN
PDZD2	7.86962e-46	-0.488276	0.126	0.214	2.25016e-41	InN
CACNA1D	9.40702e-46	-0.402237	0.244	0.355	2.68975e-41	InN
KCNAB1	1.03496e-45	-0.450008	0.228	0.335	2.95927e-41	InN
ENSMFAG00000063197	1.79647e-45	0.67438	0.264	0.177	5.13663e-41	InN
ZFAND3	2.34721e-45	-0.430421	0.192	0.293	6.71138e-41	InN
RABGAP1L	2.78559e-45	-0.413475	0.349	0.464	7.96485e-41	InN
DCLK1	9.07401e-45	-0.401822	0.305	0.418	2.59453e-40	InN
MRPS6	9.84486e-45	0.691355	0.255	0.168	2.81494e-40	InN
ENSMFAG00000064104	1.94552e-44	-0.317554	0.806	0.909	5.56283e-40	InN
SLC12A5	4.9111e-44	0.624385	0.288	0.2	1.40423e-39	InN
ACKR1	5.50637e-44	0.608204	0.167	0.091	1.57444e-39	InN
AKT3	8.03258e-44	-0.38531	0.331	0.444	2.29676e-39	InN
PCSK2	8.05323e-44	-0.51774	0.19	0.286	2.30266e-39	InN
HECW1	1.10628e-43	-0.428972	0.202	0.303	3.16319e-39	InN
ENSMFAG00000052283	1.48603e-43	0.665209	0.169	0.094	4.249e-39	InN
PER3	1.72697e-43	-0.491808	0.123	0.208	4.93793e-39	InN
ENSMFAG00000054753	1.74637e-43	0.621494	0.121	0.056	4.99341e-39	InN
JMJD6	1.91209e-43	0.626294	0.188	0.109	5.46724e-39	InN
BRI3BP	2.48968e-43	0.674948	0.159	0.086	7.11874e-39	InN
PTPRT	2.67885e-43	-0.489704	0.254	0.358	7.65964e-39	InN
ENSMFAG00000042475	3.12813e-43	0.616238	0.223	0.14	8.94426e-39	InN
ARF1	4.4785e-43	0.647366	0.162	0.088	1.28054e-38	InN
BICD1	5.43229e-43	-0.40604	0.268	0.379	1.55326e-38	InN
ST3GAL5	5.727e-43	0.631831	0.204	0.123	1.63752e-38	InN
MAGI1	6.05767e-43	-0.352251	0.423	0.539	1.73207e-38	InN
CALM3	1.47713e-42	0.586984	0.228	0.144	4.22355e-38	InN
GNAS	1.56468e-42	0.523849	0.445	0.358	4.47388e-38	InN
LDB2	1.96e-42	-0.482011	0.111	0.191	5.60423e-38	InN
STMN3	2.56793e-42	0.613334	0.203	0.123	7.34248e-38	InN
ZNF385B	4.69638e-42	-0.41822	0.233	0.335	1.34284e-37	InN
ADGRL3	4.87958e-42	-0.312786	0.59	0.689	1.39522e-37	InN
RPS27	5.95326e-42	0.536948	0.361	0.272	1.70221e-37	InN
ARL15	8.9483e-42	-0.40177	0.163	0.257	2.55859e-37	InN
TOMM20	9.57897e-42	0.632738	0.191	0.114	2.73892e-37	InN
CLU	1.17419e-41	0.589411	0.352	0.268	3.35736e-37	InN
NPTN	1.95739e-41	0.504605	0.405	0.318	5.59676e-37	InN
ENSMFAG00000000050	2.64684e-41	-0.440493	0.204	0.302	7.56811e-37	InN
ATP8A2	3.49072e-41	-0.398281	0.248	0.353	9.98102e-37	InN
ENSMFAG00000055786	3.70644e-41	0.591196	0.208	0.129	1.05978e-36	InN
NBEA	3.98062e-41	-0.305996	0.591	0.692	1.13818e-36	InN
ZEB1	5.35281e-41	-0.398129	0.19	0.287	1.53053e-36	InN
ADGRV1	8.15538e-41	-0.482934	0.05	0.109	2.33187e-36	InN
GRID2	2.09417e-40	-0.352703	0.536	0.636	5.98785e-36	InN
GAD1	2.59145e-40	0.513353	0.424	0.342	7.40973e-36	InN
ENSMFAG00000038518	2.84757e-40	0.646446	0.163	0.092	8.14206e-36	InN
TSPAN3	4.31691e-40	0.619754	0.25	0.169	1.23434e-35	InN
LRFN5	5.54189e-40	-0.411016	0.36	0.469	1.58459e-35	InN
VAMP2	6.71767e-40	0.577085	0.141	0.074	1.92078e-35	InN
MAPK10	6.94231e-40	-0.315579	0.485	0.595	1.98502e-35	InN
SLC32A1	7.74935e-40	0.622731	0.169	0.097	2.21577e-35	InN
ENSMFAG00000065669	3.49842e-39	0.576902	0.109	0.049	1.0003e-34	InN
NPY	4.30214e-39	1.77714	0.121	0.059	1.23011e-34	InN
APLP1	5.09621e-39	0.627358	0.197	0.122	1.45716e-34	InN
RPL37	6.25965e-39	0.595116	0.13	0.066	1.78982e-34	InN
CX3CL1	7.62335e-39	0.616532	0.168	0.097	2.17974e-34	InN
CTNNA2	7.89015e-39	-0.28437	0.503	0.615	2.25603e-34	InN
SLC8A1	1.13277e-38	-0.387218	0.363	0.467	3.23892e-34	InN
ERLEC1	1.27899e-38	0.650384	0.229	0.152	3.65701e-34	InN
CSPP1	1.32544e-38	-0.4354	0.195	0.287	3.78983e-34	InN
SYN3	1.89393e-38	-0.44369	0.207	0.3	5.41532e-34	InN
JMJD1C	2.90405e-38	-0.345741	0.409	0.522	8.30355e-34	InN
PPM1E	3.76865e-38	-0.425001	0.208	0.302	1.07757e-33	InN
STMN1	3.86173e-38	0.586923	0.206	0.13	1.10418e-33	InN
FBXL17	4.03701e-38	-0.364375	0.308	0.414	1.1543e-33	InN
PLD3	7.16357e-38	0.453953	0.43	0.353	2.04828e-33	InN
NR6A1	1.21337e-37	-0.446249	0.116	0.193	3.46938e-33	InN
SBF2	1.36423e-37	-0.387803	0.301	0.407	3.90073e-33	InN
ENSMFAG00000048750	1.71977e-37	0.617815	0.177	0.106	4.91734e-33	InN
DPH2	1.79955e-37	0.619879	0.16	0.092	5.14546e-33	InN
PNMA8A	1.8718e-37	0.548237	0.109	0.051	5.35203e-33	InN
ACTB	1.99009e-37	0.561638	0.239	0.16	5.69026e-33	InN
CCK	2.02394e-37	0.939774	0.277	0.198	5.78706e-33	InN
RPL18	2.9847e-37	0.570409	0.161	0.091	8.53416e-33	InN
PRSS55	3.68057e-37	-0.344617	0.342	0.449	1.05239e-32	InN
ADCY2	6.56998e-37	-0.376478	0.257	0.356	1.87855e-32	InN
RNASEK	7.76462e-37	0.623747	0.183	0.112	2.22014e-32	InN
EIF4A2	1.10866e-36	0.486608	0.354	0.271	3.17e-32	InN
MTUS2	1.32039e-36	-0.406253	0.259	0.358	3.7754e-32	InN
SEC62	1.60103e-36	0.570957	0.273	0.192	4.57781e-32	InN
RYR3	3.01976e-36	-0.494997	0.105	0.176	8.6344e-32	InN
GALNT13	3.05345e-36	-0.386242	0.308	0.412	8.73073e-32	InN
DCC	3.1802e-36	-0.380419	0.232	0.327	9.09313e-32	InN
GMDS	3.97207e-36	-0.412468	0.151	0.233	1.13573e-31	InN
CELF2	6.31641e-36	-0.458013	0.071	0.132	1.80605e-31	InN
ARHGAP26	7.81005e-36	-0.378145	0.247	0.344	2.23313e-31	InN
PLEKHA5	8.22332e-36	-0.335752	0.412	0.52	2.35129e-31	InN
BLCAP	1.03998e-35	0.555795	0.135	0.072	2.97361e-31	InN
RTN3	1.07902e-35	0.406094	0.544	0.472	3.08523e-31	InN
RPL27A	1.21982e-35	0.570999	0.18	0.11	3.48782e-31	InN
BEX1	1.25729e-35	0.561853	0.201	0.127	3.59498e-31	InN
ENSMFAG00000045611	2.05717e-35	0.557602	0.191	0.119	5.88206e-31	InN
ENSMFAG00000038021	2.05989e-35	-0.35923	0.225	0.321	5.88983e-31	InN
ENSMFAG00000002939	3.05521e-35	0.57729	0.149	0.085	8.73575e-31	InN
SCG3	3.43557e-35	0.601245	0.188	0.117	9.82332e-31	InN
SNAP91	4.2174e-35	-0.351523	0.376	0.481	1.20588e-30	InN
PRKG1	5.36345e-35	-0.410046	0.29	0.386	1.53357e-30	InN
REEP2	7.53183e-35	0.543648	0.207	0.134	2.15358e-30	InN
ENSMFAG00000056449	1.02909e-34	-0.452798	0.133	0.208	2.94248e-30	InN
CACNA1A	1.09981e-34	-0.386415	0.294	0.389	3.14469e-30	InN
CDH18	1.12796e-34	-0.38943	0.283	0.379	3.22517e-30	InN
ENSMFAG00000033310	1.60709e-34	-0.313001	0.297	0.398	4.59516e-30	InN
GRIN2A	1.91652e-34	-0.366553	0.323	0.424	5.47991e-30	InN
ENSMFAG00000035539	2.02048e-34	0.507846	0.126	0.066	5.77717e-30	InN
FTO	2.6386e-34	-0.382852	0.213	0.305	7.54454e-30	InN
ENSMFAG00000039233	3.2384e-34	0.55244	0.177	0.109	9.25956e-30	InN
ZNF804A	3.40422e-34	-0.408208	0.31	0.404	9.73369e-30	InN
ATP6AP2	3.47383e-34	0.586691	0.182	0.113	9.93273e-30	InN
RPL15	3.63561e-34	0.57415	0.185	0.117	1.03953e-29	InN
ENSMFAG00000034368	5.32059e-34	0.560434	0.156	0.091	1.52132e-29	InN
PRKCE	5.77631e-34	-0.368774	0.222	0.313	1.65162e-29	InN
NTRK3	6.83432e-34	-0.395744	0.247	0.34	1.95414e-29	InN
KSR2	7.24962e-34	-0.393129	0.189	0.276	2.07288e-29	InN
PAK5	1.40752e-33	-0.340885	0.199	0.288	4.02452e-29	InN
RPLP1	1.52506e-33	0.551551	0.169	0.103	4.3606e-29	InN
KCND2	1.5356e-33	-0.303178	0.407	0.512	4.39075e-29	InN
SYT16	1.58077e-33	-0.360635	0.171	0.255	4.5199e-29	InN
PRKN	1.75715e-33	-0.371495	0.192	0.278	5.02423e-29	InN
RCN2	1.77562e-33	0.613957	0.192	0.124	5.07703e-29	InN
NSG1	2.2652e-33	0.548038	0.126	0.067	6.47688e-29	InN
CLSTN3	3.11173e-33	0.508661	0.239	0.164	8.89736e-29	InN
HACD3	3.12754e-33	0.504054	0.28	0.202	8.94258e-29	InN
NPDC1	3.34263e-33	0.539216	0.231	0.158	9.55757e-29	InN
NEBL	4.84421e-33	-0.363768	0.195	0.282	1.38511e-28	InN
ANAPC10	5.28983e-33	-0.440987	0.118	0.188	1.51252e-28	InN
ATP2A2	7.55532e-33	0.514789	0.264	0.188	2.16029e-28	InN
ENSMFAG00000039689	7.70981e-33	0.56968	0.162	0.098	2.20447e-28	InN
TTC28	1.00477e-32	-0.321098	0.272	0.369	2.87294e-28	InN
ND3	1.07523e-32	-0.615739	0.16	0.234	3.07439e-28	InN
ENSMFAG00000049586	1.43581e-32	0.512051	0.135	0.075	4.10542e-28	InN
TGOLN2	1.97466e-32	0.542327	0.165	0.101	5.64614e-28	InN
PRKCA	1.99554e-32	-0.363063	0.205	0.292	5.70584e-28	InN
GRIP1	2.62723e-32	-0.359184	0.286	0.381	7.51203e-28	InN
ARF5	2.66727e-32	0.526695	0.122	0.065	7.62653e-28	InN
ENSMFAG00000042179	3.32257e-32	0.546959	0.206	0.137	9.50023e-28	InN
DOK6	3.57445e-32	-0.369955	0.243	0.335	1.02204e-27	InN
PDIA3	3.66487e-32	0.545689	0.126	0.069	1.0479e-27	InN
ENSMFAG00000052270	6.37202e-32	0.554341	0.141	0.081	1.82195e-27	InN
CPEB3	7.08947e-32	-0.345094	0.222	0.309	2.02709e-27	InN
KIAA1328	7.09021e-32	-0.393171	0.187	0.27	2.0273e-27	InN
ENSMFAG00000053677	1.09257e-31	0.525155	0.137	0.078	3.12399e-27	InN
CACNA2D1	1.21899e-31	-0.368401	0.187	0.269	3.48545e-27	InN
PPIB	1.72472e-31	0.54236	0.129	0.071	4.93148e-27	InN
CALN1	2.13125e-31	-0.403651	0.135	0.208	6.09388e-27	InN
GRINA	2.48334e-31	0.5335	0.149	0.088	7.1006e-27	InN
EHBP1	2.70848e-31	-0.335387	0.259	0.352	7.74436e-27	InN
PODXL2	4.20891e-31	0.583605	0.182	0.116	1.20345e-26	InN
OLFM3	5.9871e-31	-0.429852	0.175	0.253	1.71189e-26	InN
PRR16	6.55405e-31	-0.440407	0.12	0.19	1.874e-26	InN
KCNQ5	7.61645e-31	-0.352089	0.233	0.32	2.17777e-26	InN
FAM3C	7.72642e-31	0.55027	0.188	0.123	2.20922e-26	InN
GABRB2	8.59414e-31	-0.303731	0.345	0.444	2.45732e-26	InN
ATP13A2	1.00813e-30	0.51096	0.189	0.123	2.88256e-26	InN
ENSMFAG00000054187	1.47385e-30	0.484856	0.105	0.053	4.21418e-26	InN
SLC25A3	1.66239e-30	0.537181	0.206	0.139	4.75326e-26	InN
ENSMFAG00000038024	1.85519e-30	-0.456361	0.092	0.153	5.30455e-26	InN
RPL27	2.13623e-30	0.530924	0.143	0.084	6.10813e-26	InN
KLF12	2.42233e-30	-0.35069	0.249	0.339	6.92618e-26	InN
FAF1	2.72975e-30	-0.365611	0.256	0.345	7.80517e-26	InN
RFX3	2.97381e-30	-0.345539	0.146	0.22	8.50302e-26	InN
ENSMFAG00000032800	3.36542e-30	0.539409	0.111	0.059	9.62275e-26	InN
CLCN3	3.43698e-30	0.537413	0.239	0.17	9.82735e-26	InN
NPAS3	3.73642e-30	-0.365496	0.522	0.616	1.06835e-25	InN
AP2M1	3.84156e-30	0.483661	0.108	0.056	1.09842e-25	InN
ENSMFAG00000032199	4.33756e-30	0.497985	0.27	0.198	1.24024e-25	InN
PTK2	5.69262e-30	-0.357442	0.289	0.379	1.62769e-25	InN
SLC2A13	5.74291e-30	-0.318875	0.297	0.39	1.64207e-25	InN
CD200	7.05607e-30	0.521329	0.263	0.193	2.01754e-25	InN
ENSMFAG00000006334	8.00493e-30	-0.35444	0.306	0.398	2.28885e-25	InN
KCNQ3	9.80927e-30	-0.338824	0.188	0.27	2.80476e-25	InN
DPYD	1.04058e-29	-0.398891	0.121	0.188	2.97534e-25	InN
KCND3	1.04761e-29	-0.346419	0.071	0.126	2.99543e-25	InN
SYT13	1.15127e-29	0.501961	0.133	0.076	3.29181e-25	InN
ALDOC	1.22336e-29	0.505707	0.128	0.072	3.49794e-25	InN
ATP1A1	1.45383e-29	0.505437	0.248	0.178	4.15692e-25	InN
MYO1D	2.21779e-29	-0.394841	0.084	0.141	6.34132e-25	InN
TUBB	2.67924e-29	0.531894	0.103	0.053	7.66074e-25	InN
IL1RAPL2	3.169e-29	-0.524739	0.118	0.183	9.06112e-25	InN
CYTB	3.29952e-29	-0.372056	0.48	0.577	9.43433e-25	InN
ENSMFAG00000036002	3.6867e-29	0.501337	0.135	0.078	1.05414e-24	InN
ENSMFAG00000052654	4.30101e-29	0.485894	0.173	0.11	1.22979e-24	InN
CTSD	5.2606e-29	0.535826	0.135	0.079	1.50416e-24	InN
LARGE1	5.57864e-29	-0.332667	0.322	0.414	1.5951e-24	InN
MAP1A	6.68246e-29	0.480915	0.231	0.161	1.91071e-24	InN
SRSF5	7.59392e-29	0.464562	0.364	0.295	2.17133e-24	InN
TMEM117	9.01698e-29	-0.31204	0.131	0.201	2.57822e-24	InN
PDE1A	1.1142e-28	-0.359993	0.237	0.321	3.18583e-24	InN
ND2	1.24139e-28	-0.41296	0.413	0.502	3.54952e-24	InN
PLXNA4	1.46071e-28	-0.347768	0.086	0.144	4.1766e-24	InN
SF3B1	1.48252e-28	0.478483	0.339	0.271	4.23896e-24	InN
MAPK8	1.59377e-28	-0.380919	0.163	0.237	4.55707e-24	InN
CHIC1	1.61121e-28	-0.370789	0.055	0.103	4.60693e-24	InN
XRCC5	2.14208e-28	0.478312	0.293	0.224	6.12486e-24	InN
ANO4	2.57577e-28	-0.354101	0.322	0.413	7.36489e-24	InN
EPHB6	2.87452e-28	0.543078	0.193	0.13	8.2191e-24	InN
SLC35F3	2.91864e-28	-0.39079	0.226	0.307	8.34528e-24	InN
RPL3	2.99426e-28	0.501001	0.172	0.111	8.56148e-24	InN
COBL	3.16189e-28	-0.373657	0.121	0.186	9.04078e-24	InN
UBE2E2	3.2122e-28	-0.331601	0.192	0.27	9.18463e-24	InN
PLP1	3.46917e-28	0.619524	0.121	0.069	9.91941e-24	InN
ENSMFAG00000034410	4.58954e-28	0.523477	0.124	0.071	1.31229e-23	InN
ENSMFAG00000036062	4.88442e-28	0.506072	0.144	0.087	1.3966e-23	InN
ST6GALNAC5	5.11767e-28	-0.333545	0.189	0.266	1.46329e-23	InN
L1CAM	6.82229e-28	0.509405	0.107	0.058	1.9507e-23	InN
KCNMA1	1.41997e-27	-0.289614	0.32	0.413	4.06011e-23	InN
SHISA6	1.46849e-27	-0.446497	0.143	0.211	4.19886e-23	InN
COX8A	2.71988e-27	0.4599	0.103	0.054	7.77697e-23	InN
THSD7A	2.9483e-27	-0.375253	0.237	0.318	8.43008e-23	InN
ENSMFAG00000064322	3.3424e-27	0.544155	0.164	0.106	9.55692e-23	InN
ENSMFAG00000045232	4.05911e-27	0.513263	0.117	0.067	1.16062e-22	InN
CDC42BPA	4.80624e-27	-0.260514	0.437	0.536	1.37425e-22	InN
REEP5	4.94084e-27	0.45944	0.338	0.272	1.41273e-22	InN
NELL1	5.92455e-27	-0.434388	0.198	0.272	1.69401e-22	InN
HIVEP2	6.13831e-27	0.487823	0.182	0.122	1.75513e-22	InN
KCTD8	7.33635e-27	-0.32968	0.224	0.304	2.09768e-22	InN
NXPH1	8.56331e-27	-0.362246	0.391	0.469	2.44851e-22	InN
ZBTB20	1.01452e-26	-0.4134	0.123	0.187	2.90082e-22	InN
CNTN1	1.02025e-26	-0.27652	0.381	0.476	2.9172e-22	InN
GALNT18	1.85311e-26	-0.33899	0.209	0.29	5.2986e-22	InN
KCNH1	2.57363e-26	-0.308633	0.238	0.322	7.35878e-22	InN
INPP4B	2.88631e-26	-0.355436	0.142	0.21	8.25282e-22	InN
ARNT2	2.88722e-26	-0.32305	0.245	0.328	8.25542e-22	InN
SLIT3	4.09324e-26	-0.361713	0.077	0.13	1.17038e-21	InN
CACNA2D3	4.54204e-26	-0.326233	0.251	0.332	1.29871e-21	InN
GRIN1	5.02762e-26	0.511594	0.228	0.166	1.43755e-21	InN
MED12L	5.5408e-26	-0.310276	0.113	0.175	1.58428e-21	InN
MBD5	5.58287e-26	-0.326114	0.263	0.345	1.59631e-21	InN
PDE10A	6.13625e-26	-0.347511	0.137	0.203	1.75454e-21	InN
ATP9B	6.67338e-26	-0.303187	0.141	0.209	1.90812e-21	InN
GDI1	7.46239e-26	0.467295	0.128	0.076	2.13372e-21	InN
CDK14	8.0128e-26	-0.303081	0.307	0.394	2.2911e-21	InN
ENSMFAG00000055726	8.18058e-26	0.458542	0.116	0.066	2.33907e-21	InN
GABRB1	8.94452e-26	-0.269502	0.391	0.484	2.55751e-21	InN
NDRG4	1.05597e-25	0.468757	0.19	0.13	3.01933e-21	InN
NMNAT2	1.37539e-25	-0.314094	0.21	0.29	3.93264e-21	InN
FAM189A1	1.4379e-25	-0.308916	0.096	0.153	4.1114e-21	InN
TANGO6	1.54255e-25	-0.347536	0.105	0.164	4.41062e-21	InN
HNRNPA2B1	1.61542e-25	0.37957	0.495	0.441	4.61898e-21	InN
TJP1	2.06738e-25	-0.301443	0.226	0.304	5.91125e-21	InN
CACNB2	2.46303e-25	-0.28989	0.304	0.391	7.04254e-21	InN
RAB3A	2.48246e-25	0.462992	0.12	0.07	7.09811e-21	InN
ENSMFAG00000039526	2.57173e-25	0.485178	0.131	0.079	7.35334e-21	InN
GABRG3	2.74446e-25	-0.332469	0.238	0.317	7.84723e-21	InN
IMMP2L	3.0022e-25	-0.284875	0.137	0.204	8.58418e-21	InN
TTLL11	3.15844e-25	-0.320763	0.119	0.181	9.03093e-21	InN
NAV2	3.18285e-25	-0.269085	0.241	0.324	9.10071e-21	InN
ENSMFAG00000056147	3.36357e-25	-0.357739	0.162	0.231	9.61746e-21	InN
PTPRR	4.55592e-25	-0.342516	0.222	0.298	1.30267e-20	InN
ENSMFAG00000038117	4.86353e-25	0.404456	0.113	0.064	1.39063e-20	InN
SCAMP1	5.04241e-25	0.510803	0.195	0.136	1.44178e-20	InN
CNKSR2	5.16283e-25	-0.312015	0.205	0.279	1.47621e-20	InN
ENSMFAG00000002072	5.53757e-25	0.568397	0.136	0.084	1.58336e-20	InN
ENSMFAG00000003145	5.8538e-25	0.457897	0.189	0.129	1.67378e-20	InN
LARP1B	6.75013e-25	-0.336038	0.127	0.19	1.93006e-20	InN
CADM3	7.54928e-25	0.466392	0.179	0.122	2.15857e-20	InN
PCYOX1	9.74088e-25	0.494906	0.138	0.086	2.78521e-20	InN
BCAS3	1.20066e-24	-0.288069	0.245	0.324	3.43305e-20	InN
NDUFA13	1.62699e-24	0.510201	0.197	0.138	4.65206e-20	InN
ENSMFAG00000039531	1.64798e-24	0.474105	0.19	0.131	4.71208e-20	InN
KCNJ3	1.86713e-24	-0.287605	0.202	0.279	5.3387e-20	InN
COX4I1	1.92211e-24	0.467543	0.131	0.08	5.49589e-20	InN
ENSMFAG00000054355	1.93918e-24	0.446133	0.106	0.059	5.54471e-20	InN
MRPL39	1.96534e-24	-0.356745	0.17	0.239	5.61949e-20	InN
CHGA	2.59542e-24	0.451699	0.123	0.074	7.42109e-20	InN
SSH2	3.38603e-24	-0.311156	0.178	0.248	9.68166e-20	InN
QKI	3.56055e-24	-0.284603	0.36	0.446	1.01807e-19	InN
STMN2	3.77411e-24	0.47461	0.24	0.179	1.07913e-19	InN
CAMK2N1	5.03042e-24	0.472587	0.266	0.204	1.43835e-19	InN
MAP1B	5.0907e-24	0.359322	0.491	0.442	1.45558e-19	InN
ENSMFAG00000057187	5.56666e-24	0.42136	0.119	0.071	1.59168e-19	InN
GPC6	5.80001e-24	-0.259698	0.211	0.288	1.6584e-19	InN
ROBO1	6.07715e-24	-0.273536	0.546	0.623	1.73764e-19	InN
RPS3	6.15455e-24	0.45647	0.16	0.105	1.75977e-19	InN
ENSMFAG00000050461	7.22526e-24	0.433801	0.103	0.058	2.06592e-19	InN
ENSMFAG00000065411	7.37284e-24	-0.331768	0.12	0.18	2.10812e-19	InN
AK5	7.76793e-24	-0.345742	0.264	0.342	2.22108e-19	InN
GNAQ	9.42942e-24	-0.285453	0.177	0.249	2.69615e-19	InN
ENSMFAG00000007367	1.03233e-23	0.438038	0.141	0.089	2.95173e-19	InN
WWOX	1.1066e-23	-0.277893	0.198	0.271	3.16411e-19	InN
ENSMFAG00000004020	1.24833e-23	0.462823	0.109	0.063	3.56935e-19	InN
PTPRN	1.27293e-23	0.440359	0.153	0.1	3.63968e-19	InN
SPINT2	1.27376e-23	0.518886	0.143	0.092	3.64207e-19	InN
L3MBTL4	1.39966e-23	-0.330845	0.204	0.277	4.00205e-19	InN
ENSMFAG00000000367	1.47481e-23	-0.376082	0.165	0.23	4.21693e-19	InN
DPH6	1.50249e-23	-0.304312	0.151	0.218	4.29608e-19	InN
ENSMFAG00000058568	1.58167e-23	0.490543	0.113	0.066	4.52248e-19	InN
PRDX3	1.65289e-23	0.450043	0.134	0.083	4.7261e-19	InN
WRN	1.80333e-23	-0.25877	0.172	0.242	5.15627e-19	InN
ENSMFAG00000037923	2.05292e-23	0.436264	0.194	0.135	5.86993e-19	InN
ENSMFAG00000059931	2.21927e-23	0.442633	0.112	0.066	6.34556e-19	InN
MCF2L2	3.90126e-23	-0.309168	0.191	0.261	1.11549e-18	InN
DNER	3.91118e-23	0.493724	0.257	0.197	1.11832e-18	InN
INPP5F	4.22402e-23	0.436942	0.245	0.185	1.20778e-18	InN
ENSMFAG00000031279	4.25234e-23	-0.287512	0.251	0.329	1.21587e-18	InN
BTG1-2	4.45206e-23	0.487511	0.112	0.066	1.27298e-18	InN
DEGS1	4.79894e-23	0.508811	0.12	0.073	1.37216e-18	InN
STAG1	5.1503e-23	-0.324719	0.168	0.235	1.47262e-18	InN
ME3	5.26725e-23	-0.330235	0.133	0.195	1.50606e-18	InN
ATP1B2	5.69795e-23	0.454687	0.128	0.079	1.62922e-18	InN
HCN1	5.85069e-23	-0.265092	0.355	0.443	1.67289e-18	InN
DNAJA1	5.90278e-23	0.425975	0.129	0.079	1.68778e-18	InN
ENSMFAG00000059168	7.9486e-23	0.48014	0.219	0.162	2.27274e-18	InN
PPM1L	8.98029e-23	-0.33552	0.162	0.227	2.56773e-18	InN
COX6A1	8.98685e-23	0.4322	0.112	0.067	2.56961e-18	InN
C8orf34	9.05116e-23	-0.29723	0.324	0.405	2.588e-18	InN
SLC35F4	1.05486e-22	-0.380943	0.072	0.119	3.01617e-18	InN
POU2F1	1.1612e-22	-0.307734	0.178	0.247	3.32023e-18	InN
SCARB2	1.19155e-22	0.487476	0.185	0.13	3.40699e-18	InN
MAGEH1	1.22319e-22	0.457171	0.124	0.076	3.49746e-18	InN
CNTN4	1.23571e-22	-0.324187	0.266	0.341	3.53327e-18	InN
CCDC171	1.28331e-22	-0.318518	0.067	0.113	3.66937e-18	InN
STXBP5	1.49979e-22	-0.290213	0.347	0.427	4.28834e-18	InN
ENSMFAG00000036310	1.94023e-22	0.432007	0.104	0.06	5.54769e-18	InN
PIANP	1.9677e-22	0.423956	0.118	0.071	5.62624e-18	InN
USP25	1.99139e-22	-0.316114	0.139	0.2	5.69397e-18	InN
ACSL3	2.00067e-22	0.48026	0.239	0.181	5.72053e-18	InN
TMA7	2.08817e-22	0.455032	0.159	0.106	5.9707e-18	InN
LRPAP1	2.43983e-22	0.493809	0.151	0.1	6.97621e-18	InN
ZNF438	2.44793e-22	-0.299377	0.065	0.11	6.99938e-18	InN
ENSMFAG00000003117	2.64535e-22	0.467653	0.166	0.113	7.56384e-18	InN
RPS7	3.04477e-22	0.44771	0.176	0.121	8.70592e-18	InN
ENSMFAG00000061345	3.10156e-22	0.471927	0.103	0.059	8.8683e-18	InN
ZMAT4	3.77193e-22	-0.290837	0.268	0.345	1.07851e-17	InN
FGF13	3.78171e-22	-0.356677	0.135	0.195	1.0813e-17	InN
LAMA3	3.84318e-22	-0.342679	0.106	0.161	1.09888e-17	InN
ERC1	4.07589e-22	-0.255517	0.228	0.304	1.16542e-17	InN
DPP6	4.40385e-22	-0.292745	0.482	0.553	1.25919e-17	InN
UNC79	4.47519e-22	-0.25436	0.322	0.406	1.27959e-17	InN
SYT4	4.90959e-22	0.484825	0.156	0.105	1.4038e-17	InN
NFAT5	5.20028e-22	-0.288647	0.21	0.281	1.48692e-17	InN
ENSMFAG00000050919	5.34714e-22	0.481255	0.148	0.098	1.52891e-17	InN
RAPGEF5	5.60048e-22	-0.265905	0.196	0.265	1.60135e-17	InN
SCAI	5.77679e-22	-0.320743	0.133	0.193	1.65176e-17	InN
STAU2	6.28622e-22	-0.259988	0.253	0.329	1.79742e-17	InN
ENSMFAG00000000526	6.85592e-22	0.38443	0.232	0.172	1.96031e-17	InN
RALYL	6.99503e-22	-0.305438	0.376	0.459	2.00009e-17	InN
SLC8A3	7.54831e-22	-0.285644	0.095	0.147	2.15829e-17	InN
ENSMFAG00000044794	7.573e-22	-0.272638	0.131	0.19	2.16535e-17	InN
ENSMFAG00000045881	1.08934e-21	-0.366666	0.118	0.173	3.11474e-17	InN
NHS	1.13643e-21	-0.293138	0.136	0.196	3.24939e-17	InN
YWHAB	1.2653e-21	0.425139	0.187	0.132	3.61788e-17	InN
NR3C2	1.28094e-21	-0.271056	0.223	0.296	3.66258e-17	InN
SIK3	1.29637e-21	-0.319515	0.154	0.216	3.70671e-17	InN
HSPA13	1.29917e-21	0.452403	0.114	0.069	3.71472e-17	InN
ABLIM1	1.4708e-21	-0.260848	0.236	0.311	4.20547e-17	InN
MYO9A	1.71703e-21	-0.269648	0.299	0.379	4.90951e-17	InN
ATP5F1A	1.7206e-21	0.442679	0.155	0.104	4.9197e-17	InN
TMEM106C	2.44298e-21	0.465355	0.153	0.104	6.98521e-17	InN
BRAF	2.47564e-21	-0.287554	0.271	0.347	7.07859e-17	InN
PDE7B	2.71857e-21	-0.329054	0.172	0.235	7.77322e-17	InN
PACRG	2.78056e-21	-0.322086	0.234	0.303	7.95046e-17	InN
ENSMFAG00000063847	2.83483e-21	0.470333	0.116	0.071	8.10564e-17	InN
PCDH15	3.09481e-21	-0.395688	0.182	0.245	8.849e-17	InN
VPS13B	3.16035e-21	-0.262268	0.267	0.344	9.03639e-17	InN
RUNX1T1	4.09043e-21	-0.312616	0.253	0.326	1.16958e-16	InN
PTPRD	4.37626e-21	-0.254069	0.379	0.46	1.2513e-16	InN
ACTG1	5.16055e-21	0.423141	0.152	0.102	1.47556e-16	InN
DYNLL1	5.45307e-21	0.440661	0.103	0.061	1.5592e-16	InN
PTPRA	6.00666e-21	0.451675	0.276	0.219	1.71748e-16	InN
LRRC4C	6.3819e-21	-0.273704	0.19	0.257	1.82478e-16	InN
SPATA5	6.44366e-21	-0.265296	0.117	0.173	1.84244e-16	InN
DSCAML1	7.1342e-21	-0.273117	0.121	0.178	2.03988e-16	InN
TBC1D5	7.41237e-21	-0.253667	0.241	0.317	2.11942e-16	InN
CAMK1D	7.47502e-21	-0.257183	0.164	0.227	2.13733e-16	InN
LANCL1	7.54146e-21	0.450858	0.213	0.159	2.15633e-16	InN
P4HTM	7.70183e-21	0.416322	0.207	0.151	2.20218e-16	InN
GRM8	7.99146e-21	-0.354039	0.169	0.231	2.285e-16	InN
ASAP1	8.21169e-21	-0.27448	0.245	0.318	2.34797e-16	InN
ELOVL4	8.62608e-21	0.485033	0.118	0.074	2.46646e-16	InN
SPAG16	9.55694e-21	-0.277453	0.113	0.167	2.73262e-16	InN
ENSMFAG00000055324	1.08759e-20	0.434495	0.189	0.136	3.10974e-16	InN
KMT2C	1.13428e-20	-0.25542	0.25	0.324	3.24325e-16	InN
CACNA1E	1.15119e-20	-0.269042	0.192	0.26	3.29161e-16	InN
LUZP2	1.3343e-20	-0.286632	0.365	0.445	3.81518e-16	InN
TPK1	1.35366e-20	-0.279642	0.061	0.102	3.87053e-16	InN
CEP112	2.38462e-20	-0.347561	0.188	0.252	6.81834e-16	InN
SLC35E2B	2.49e-20	0.449485	0.114	0.07	7.11965e-16	InN
RPN1	2.60181e-20	0.424055	0.124	0.079	7.43935e-16	InN
ENSMFAG00000003711	2.78034e-20	0.425041	0.273	0.218	7.94981e-16	InN
ENSMFAG00000037741	2.94789e-20	0.413317	0.124	0.079	8.42889e-16	InN
TFDP2	3.12767e-20	-0.268316	0.187	0.253	8.94293e-16	InN
SUGCT	3.46716e-20	-0.300498	0.068	0.112	9.91366e-16	InN
GABRA2	3.5489e-20	-0.250906	0.214	0.284	1.01474e-15	InN
KCNC1	3.71568e-20	0.459006	0.167	0.117	1.06243e-15	InN
ENSMFAG00000049300	4.04418e-20	-0.265749	0.224	0.294	1.15635e-15	InN
ENSMFAG00000059232	4.34106e-20	0.434322	0.137	0.089	1.24124e-15	InN
NOL4	5.09827e-20	-0.278346	0.185	0.248	1.45775e-15	InN
B3GALNT1	5.70233e-20	0.393355	0.123	0.078	1.63047e-15	InN
UTY	6.9914e-20	-0.282112	0.137	0.194	1.99905e-15	InN
STMN4	8.46817e-20	0.446403	0.131	0.085	2.4213e-15	InN
DYNC1I1	9.48908e-20	-0.279747	0.288	0.363	2.71321e-15	InN
HTR1E	1.05123e-19	-0.402592	0.084	0.13	3.00578e-15	InN
SKP1	1.12037e-19	0.43986	0.116	0.073	3.20346e-15	InN
KIDINS220	1.19622e-19	0.415135	0.302	0.247	3.42036e-15	InN
TBL1XR1	1.3043e-19	-0.279178	0.108	0.16	3.72937e-15	InN
PPP1R12B	1.53569e-19	-0.30151	0.18	0.243	4.39101e-15	InN
FOXN3	1.93011e-19	-0.302688	0.112	0.165	5.51876e-15	InN
SCMH1	2.01986e-19	-0.272419	0.201	0.266	5.7754e-15	InN
ENSMFAG00000043962	2.21517e-19	0.410822	0.103	0.063	6.33382e-15	InN
AHI1	2.2651e-19	-0.25278	0.261	0.331	6.4766e-15	InN
ATP5IF1	2.5448e-19	0.417473	0.119	0.076	7.27635e-15	InN
PID1	2.59328e-19	-0.28847	0.13	0.186	7.41495e-15	InN
C3orf14	2.78827e-19	0.4932	0.161	0.114	7.97249e-15	InN
ENSMFAG00000050113	2.96036e-19	0.433506	0.142	0.095	8.46457e-15	InN
PAK3	3.05854e-19	-0.259745	0.34	0.414	8.74527e-15	InN
AKAP11	3.14294e-19	0.420794	0.189	0.138	8.98661e-15	InN
THRA	3.2848e-19	0.452824	0.136	0.091	9.39222e-15	InN
DOCK4	3.47119e-19	-0.257466	0.241	0.312	9.92518e-15	InN
DENND1A	3.60492e-19	-0.255961	0.167	0.228	1.03076e-14	InN
ENSMFAG00000047593	4.03541e-19	0.416853	0.169	0.119	1.15384e-14	InN
WDR7	4.08446e-19	-0.265919	0.15	0.208	1.16787e-14	InN
ZCCHC7	4.11608e-19	-0.258994	0.14	0.197	1.17691e-14	InN
SUPT3H	4.18886e-19	-0.279467	0.23	0.298	1.19772e-14	InN
CSPG5	4.73552e-19	0.40888	0.107	0.066	1.35403e-14	InN
LAPTM4A	5.39649e-19	0.486615	0.12	0.078	1.54302e-14	InN
NDUFB1	5.88985e-19	0.431678	0.143	0.097	1.68409e-14	InN
HTRA1	6.17295e-19	0.475732	0.116	0.074	1.76503e-14	InN
ENSMFAG00000041299	7.40966e-19	0.318621	0.117	0.073	2.11865e-14	InN
ELP4	7.77213e-19	-0.275758	0.188	0.25	2.22229e-14	InN
EPHA3	9.07358e-19	-0.276234	0.108	0.158	2.59441e-14	InN
MEGF8	1.09317e-18	0.399841	0.13	0.086	3.12569e-14	InN
ENSMFAG00000054665	1.27172e-18	-0.325096	0.104	0.153	3.63622e-14	InN
SEPTIN7	1.39818e-18	0.366866	0.304	0.249	3.99782e-14	InN
PLD5	1.66878e-18	-0.301992	0.167	0.228	4.77154e-14	InN
PRKAR1B	1.83935e-18	0.422451	0.132	0.089	5.25925e-14	InN
DDX5	1.97014e-18	0.352953	0.44	0.395	5.63321e-14	InN
IGSF8	1.99044e-18	0.418548	0.145	0.1	5.69126e-14	InN
COMMD1	2.0023e-18	-0.290415	0.127	0.18	5.72517e-14	InN
ENSMFAG00000054540	2.00552e-18	0.446713	0.173	0.125	5.73438e-14	InN
GREB1L	2.10727e-18	-0.263164	0.117	0.168	6.02532e-14	InN
KPNB1	2.31395e-18	0.390782	0.179	0.13	6.61627e-14	InN
CCDC91	2.34606e-18	-0.262344	0.165	0.224	6.7081e-14	InN
CNTN6	2.40686e-18	-0.373018	0.15	0.204	6.88193e-14	InN
RNF150	2.83762e-18	-0.296059	0.191	0.253	8.1136e-14	InN
PTPN4	2.94262e-18	-0.288407	0.185	0.245	8.41382e-14	InN
ZSWIM5	3.00926e-18	-0.265551	0.197	0.261	8.60438e-14	InN
RPL38	3.2325e-18	0.38637	0.118	0.076	9.2427e-14	InN
B2M	3.50061e-18	0.580638	0.147	0.104	1.00093e-13	InN
PITPNC1	3.92003e-18	-0.290686	0.275	0.342	1.12085e-13	InN
ATP5PF	4.5811e-18	0.388537	0.125	0.082	1.30987e-13	InN
UNC13C	4.7732e-18	-0.309757	0.189	0.25	1.3648e-13	InN
MMP16	5.75003e-18	-0.273037	0.216	0.281	1.64411e-13	InN
MTHFD1L	5.95436e-18	-0.268442	0.082	0.125	1.70253e-13	InN
NRG2	7.0162e-18	-0.331311	0.103	0.15	2.00614e-13	InN
GABBR1	8.28715e-18	0.423273	0.229	0.179	2.36954e-13	InN
ADGRB2	9.43146e-18	0.368699	0.101	0.062	2.69674e-13	InN
NR2F1	9.53633e-18	0.449714	0.16	0.114	2.72672e-13	InN
ENSMFAG00000037251	1.07324e-17	0.405866	0.15	0.104	3.06873e-13	InN
ENSMFAG00000045047	1.17919e-17	0.39315	0.108	0.068	3.37165e-13	InN
TMX4	1.39092e-17	0.44696	0.188	0.142	3.97707e-13	InN
MCC	1.65879e-17	-0.284146	0.096	0.142	4.74298e-13	InN
SORCS3	1.74464e-17	-0.284235	0.087	0.131	4.98845e-13	InN
SBSPON	1.90481e-17	0.432736	0.134	0.091	5.44643e-13	InN
EIF1B	2.09252e-17	0.42522	0.137	0.094	5.98314e-13	InN
OPHN1	2.1794e-17	-0.265959	0.119	0.169	6.23157e-13	InN
ENSMFAG00000044507	2.28994e-17	0.355588	0.12	0.079	6.54763e-13	InN
PPP2R1A	2.38678e-17	0.369151	0.131	0.088	6.82452e-13	InN
MEMO1	2.56835e-17	-0.278139	0.076	0.116	7.34369e-13	InN
CRH	3.15416e-17	0.744218	0.123	0.083	9.01868e-13	InN
ATP6	4.31121e-17	-0.352442	0.45	0.517	1.2327e-12	InN
ZNF197	4.38617e-17	-0.259676	0.11	0.158	1.25414e-12	InN
RAP1GAP	4.59235e-17	0.405542	0.144	0.101	1.31309e-12	InN
ZRANB3	4.73023e-17	-0.294122	0.167	0.223	1.35251e-12	InN
SH3RF3	4.7505e-17	-0.261421	0.074	0.114	1.35831e-12	InN
ENSMFAG00000040665	5.2816e-17	0.419843	0.11	0.071	1.51017e-12	InN
MARCHF1	5.36216e-17	-0.273841	0.192	0.252	1.5332e-12	InN
OCIAD1	5.84091e-17	0.405706	0.235	0.186	1.67009e-12	InN
ENSMFAG00000002566	6.50034e-17	0.4047	0.113	0.074	1.85864e-12	InN
SELENOK	8.4248e-17	0.442545	0.108	0.07	2.4089e-12	InN
LRP8	8.42663e-17	0.363679	0.3	0.25	2.40943e-12	InN
FMN1	9.05825e-17	-0.268599	0.151	0.206	2.59002e-12	InN
COX7C	9.93828e-17	0.395661	0.12	0.08	2.84165e-12	InN
ENSMFAG00000063802	1.02482e-16	-0.252972	0.355	0.424	2.93027e-12	InN
SLC9B1	1.1005e-16	0.338883	0.11	0.07	3.14666e-12	InN
ELOB	1.13261e-16	0.351474	0.106	0.067	3.23847e-12	InN
RHBDL1	1.20684e-16	0.364919	0.107	0.069	3.45071e-12	InN
CLPTM1	1.21704e-16	0.396825	0.111	0.072	3.47989e-12	InN
DLX1	1.23929e-16	0.430244	0.104	0.067	3.54351e-12	InN
ND1	1.4072e-16	-0.299781	0.384	0.455	4.0236e-12	InN
SLC38A9	1.45726e-16	-0.260998	0.134	0.185	4.16675e-12	InN
ENSMFAG00000031285	1.46799e-16	0.35967	0.119	0.078	4.19741e-12	InN
PRKD1	1.51754e-16	-0.275911	0.151	0.205	4.3391e-12	InN
LRBA	1.68843e-16	-0.250719	0.174	0.232	4.82773e-12	InN
CLVS1	1.92388e-16	-0.26335	0.133	0.184	5.50096e-12	InN
ENSMFAG00000040760	1.98057e-16	0.354327	0.224	0.175	5.66306e-12	InN
KIAA1217	2.37314e-16	-0.261314	0.398	0.465	6.78552e-12	InN
HOMER1	2.65745e-16	-0.286077	0.184	0.24	7.59844e-12	InN
ENSMFAG00000003664	3.30281e-16	0.397045	0.105	0.068	9.44373e-12	InN
FHIT	3.42107e-16	-0.257896	0.092	0.135	9.78186e-12	InN
COX5B	3.71222e-16	0.384898	0.11	0.072	1.06144e-11	InN
TAF13	3.7374e-16	0.389095	0.196	0.149	1.06863e-11	InN
ENSMFAG00000007415	4.44318e-16	0.354427	0.108	0.07	1.27044e-11	InN
PLXDC2	4.97881e-16	-0.251864	0.101	0.145	1.42359e-11	InN
CLSTN2	6.74068e-16	-0.304108	0.106	0.151	1.92736e-11	InN
RNF145	7.03239e-16	0.444289	0.177	0.134	2.01077e-11	InN
IFNAR1	7.49503e-16	0.406783	0.155	0.112	2.14305e-11	InN
SYP	7.53507e-16	0.302214	0.33	0.279	2.1545e-11	InN
ENSMFAG00000051681	8.38246e-16	0.342014	0.102	0.065	2.3968e-11	InN
TMEM259	8.49971e-16	0.364456	0.101	0.065	2.43032e-11	InN
ENSMFAG00000003149	8.68739e-16	0.373668	0.165	0.121	2.48398e-11	InN
SREBF2	9.29752e-16	0.417134	0.175	0.13	2.65844e-11	InN
ST3GAL3	1.11625e-15	-0.251232	0.165	0.219	3.19168e-11	InN
ENSMFAG00000031087	1.12182e-15	0.436182	0.143	0.102	3.20762e-11	InN
OSBP2	1.40034e-15	-0.260332	0.114	0.16	4.004e-11	InN
ENSMFAG00000049235	1.53919e-15	0.384913	0.121	0.082	4.401e-11	InN
PLPPR1	1.54315e-15	-0.260245	0.159	0.212	4.41233e-11	InN
ARL6IP4	1.54604e-15	0.373946	0.136	0.095	4.42059e-11	InN
USP22	1.69312e-15	0.373088	0.175	0.131	4.84114e-11	InN
SEC11C	1.73572e-15	0.415006	0.102	0.066	4.96293e-11	InN
MRTFA	2.00374e-15	-0.259439	0.075	0.113	5.7293e-11	InN
CDH20	2.14552e-15	-0.285941	0.173	0.227	6.13467e-11	InN
TMEM35	2.61511e-15	0.37671	0.101	0.066	7.47739e-11	InN
GAD2	2.99753e-15	0.363656	0.288	0.24	8.57084e-11	InN
NDFIP1	3.55394e-15	0.361757	0.312	0.267	1.01618e-10	InN
RPS23	3.86264e-15	0.407946	0.12	0.082	1.10444e-10	InN
TTLL5	3.94281e-15	-0.253072	0.072	0.109	1.12737e-10	InN
SLC38A1	4.24352e-15	0.327363	0.337	0.291	1.21335e-10	InN
NIN	4.73294e-15	-0.252895	0.148	0.198	1.35329e-10	InN
HACL1	4.76971e-15	-0.259803	0.108	0.152	1.3638e-10	InN
FAM81A	5.15148e-15	-0.262649	0.087	0.127	1.47296e-10	InN
KDM3B	5.2748e-15	-0.252998	0.074	0.112	1.50822e-10	InN
B3GAT1	5.71095e-15	0.391181	0.104	0.068	1.63293e-10	InN
MAP1LC3A	7.26253e-15	0.385684	0.12	0.082	2.07657e-10	InN
BABAM2	1.22732e-14	-0.264503	0.162	0.213	3.50926e-10	InN
ISCU	1.30767e-14	0.399387	0.113	0.077	3.73902e-10	InN
BEX4	1.41778e-14	0.350886	0.125	0.088	4.05385e-10	InN
KIT	1.87278e-14	0.580472	0.152	0.113	5.35483e-10	InN
ENSMFAG00000033843	1.95482e-14	0.374099	0.102	0.067	5.58941e-10	InN
RPLP0	2.14895e-14	0.379616	0.102	0.068	6.14448e-10	InN
BAG5	2.23531e-14	0.362399	0.223	0.178	6.39141e-10	InN
RPL5	2.24365e-14	0.394308	0.225	0.183	6.41527e-10	InN
ENSMFAG00000063147	2.58178e-14	0.349696	0.295	0.249	7.38208e-10	InN
SDK1	2.59853e-14	-0.332132	0.095	0.135	7.42997e-10	InN
RPS6	2.73178e-14	0.365444	0.125	0.088	7.81097e-10	InN
RPL9	3.11394e-14	0.389453	0.145	0.106	8.90369e-10	InN
ACSL4	3.63143e-14	0.35609	0.113	0.078	1.03834e-09	InN
ENSMFAG00000065104	3.63749e-14	0.322782	0.124	0.086	1.04007e-09	InN
ENSMFAG00000046032	3.9937e-14	0.350579	0.105	0.07	1.14192e-09	InN
LMBRD2	4.16701e-14	0.383262	0.171	0.13	1.19147e-09	InN
RPL30	4.84295e-14	0.38376	0.133	0.095	1.38475e-09	InN
ARGLU1	5.23834e-14	0.278124	0.572	0.549	1.4978e-09	InN
SYTL5	9.37109e-14	-0.265201	0.114	0.156	2.67947e-09	InN
RPS28	1.05078e-13	0.34882	0.142	0.103	3.00449e-09	InN
NDUFC2	1.10004e-13	0.399348	0.125	0.088	3.14534e-09	InN
PRRC2B	1.13039e-13	0.350384	0.162	0.122	3.23211e-09	InN
SERINC3	1.31558e-13	0.400458	0.148	0.11	3.76163e-09	InN
ENSMFAG00000030757	1.74971e-13	0.388436	0.115	0.08	5.00294e-09	InN
KIAA1109	2.3817e-13	0.307746	0.397	0.36	6.81e-09	InN
EIF5	2.38241e-13	0.367918	0.117	0.082	6.81202e-09	InN
ULK4	3.31796e-13	-0.257019	0.095	0.133	9.48703e-09	InN
ENSMFAG00000033704	3.38153e-13	0.358977	0.269	0.226	9.66881e-09	InN
COX6C	4.01227e-13	0.342793	0.117	0.082	1.14723e-08	InN
MARCHF6	4.88875e-13	0.308725	0.269	0.225	1.39784e-08	InN
LHFPL3	4.93686e-13	-0.250213	0.121	0.164	1.4116e-08	InN
SST	5.81183e-13	0.857777	0.254	0.215	1.66178e-08	InN
CCNI	5.86463e-13	0.353488	0.126	0.091	1.67687e-08	InN
ENSMFAG00000005812	5.90822e-13	-0.334968	0.12	0.16	1.68934e-08	InN
ENSMFAG00000033623	6.02567e-13	0.356762	0.149	0.112	1.72292e-08	InN
ENSMFAG00000042248	6.4088e-13	-0.260553	0.187	0.236	1.83247e-08	InN
RPL35	6.687e-13	0.331218	0.113	0.079	1.91201e-08	InN
ENSMFAG00000038803	8.88211e-13	0.353204	0.127	0.092	2.53966e-08	InN
HSPH1	9.33942e-13	0.347948	0.161	0.122	2.67042e-08	InN
PSMA7	1.12832e-12	0.372794	0.176	0.137	3.22622e-08	InN
RAB6A	1.21096e-12	-0.255816	0.142	0.186	3.4625e-08	InN
ATP6V1B2	2.02476e-12	0.361526	0.167	0.129	5.7894e-08	InN
ND4	2.03162e-12	-0.329041	0.187	0.231	5.809e-08	InN
MDH1	2.39186e-12	0.393759	0.231	0.192	6.83904e-08	InN
EIF4G2	2.52505e-12	0.36349	0.152	0.115	7.21988e-08	InN
STXBP1	3.53648e-12	0.300711	0.297	0.257	1.01119e-07	InN
CHCHD10	3.59528e-12	0.354852	0.101	0.07	1.028e-07	InN
SCD5	4.12035e-12	0.305955	0.28	0.239	1.17813e-07	InN
ENSMFAG00000001387	5.05263e-12	-0.26694	0.08	0.113	1.4447e-07	InN
ARHGEF9	6.54195e-12	0.318856	0.118	0.085	1.87054e-07	InN
NBN	6.94846e-12	0.387059	0.117	0.084	1.98677e-07	InN
FAM171B	9.28628e-12	0.405684	0.143	0.109	2.65523e-07	InN
OLFM2	1.25326e-11	0.337074	0.122	0.089	3.58345e-07	InN
ENSMFAG00000057697	1.4978e-11	0.334732	0.124	0.091	4.28265e-07	InN
UNC50	1.66673e-11	0.364898	0.102	0.072	4.76568e-07	InN
ENSMFAG00000062744	1.78489e-11	0.348048	0.162	0.126	5.10355e-07	InN
ZNF483	2.42545e-11	0.330658	0.222	0.183	6.93509e-07	InN
ELAVL3	2.48658e-11	0.291429	0.186	0.148	7.10987e-07	InN
RPS21	3.38e-11	0.298702	0.112	0.081	9.66444e-07	InN
CENPC	3.40464e-11	0.2875	0.285	0.245	9.7349e-07	InN
TMEM25	4.12447e-11	0.324021	0.124	0.092	1.17931e-06	InN
LRP1	4.17897e-11	0.324883	0.129	0.096	1.19489e-06	InN
YWHAH	4.72345e-11	0.299112	0.227	0.188	1.35058e-06	InN
GOLM1	4.85274e-11	0.364277	0.118	0.087	1.38754e-06	InN
ENSMFAG00000045028	4.88355e-11	0.333711	0.122	0.09	1.39635e-06	InN
TOR1A	5.35206e-11	0.33024	0.11	0.079	1.53031e-06	InN
RPLP2	6.63953e-11	0.304509	0.104	0.074	1.89844e-06	InN
NUDCD3	7.16686e-11	0.29524	0.113	0.082	2.04922e-06	InN
ENSMFAG00000035908	7.32856e-11	0.328279	0.191	0.155	2.09546e-06	InN
GTF3C1	7.91823e-11	0.299397	0.12	0.088	2.26406e-06	InN
PPT1	9.34005e-11	0.373468	0.102	0.073	2.6706e-06	InN
ENSMFAG00000030463	1.09707e-10	0.353549	0.102	0.073	3.13686e-06	InN
LNPEP	1.12546e-10	0.301023	0.105	0.076	3.21803e-06	InN
NRXN2	1.13889e-10	0.36958	0.129	0.098	3.25641e-06	InN
USP11	1.17339e-10	0.339636	0.162	0.128	3.35506e-06	InN
ENTPD4	1.47359e-10	0.344545	0.133	0.101	4.21344e-06	InN
ENSMFAG00000057192	1.58603e-10	0.356	0.191	0.156	4.53495e-06	InN
ATP5F1E	1.73469e-10	0.310369	0.109	0.079	4.96e-06	InN
TAC1	1.95446e-10	0.574843	0.143	0.112	5.5884e-06	InN
B4GALT5	2.34706e-10	0.327809	0.104	0.075	6.71094e-06	InN
NDUFB2	2.43667e-10	0.359698	0.19	0.156	6.96718e-06	InN
CMAS	2.47094e-10	0.330217	0.118	0.088	7.06516e-06	InN
LHX6	2.78175e-10	0.31617	0.174	0.14	7.95385e-06	InN
RPL17	2.84499e-10	0.330844	0.127	0.095	8.13469e-06	InN
CD99L2	2.94507e-10	0.326885	0.153	0.12	8.42083e-06	InN
ATP5PO	3.18037e-10	0.270963	0.12	0.089	9.09362e-06	InN
RBBP6	3.30328e-10	-0.263449	0.133	0.17	9.44506e-06	InN
ENSMFAG00000064967	3.59088e-10	0.288184	0.134	0.102	1.02674e-05	InN
MAML2	3.8134e-10	-0.300603	0.082	0.112	1.09037e-05	InN
ERGIC1	4.62944e-10	0.332295	0.151	0.118	1.3237e-05	InN
SRSF6	4.63275e-10	0.341835	0.166	0.133	1.32464e-05	InN
ENSMFAG00000056307	4.72532e-10	0.310544	0.224	0.189	1.35111e-05	InN
CIRBP	5.79008e-10	0.302957	0.227	0.191	1.65556e-05	InN
COPS9	6.09197e-10	0.303437	0.104	0.076	1.74188e-05	InN
TM9SF3	8.77385e-10	0.328353	0.128	0.097	2.50871e-05	InN
ABR	9.0858e-10	0.252651	0.116	0.086	2.5979e-05	InN
GAP43	1.09613e-09	0.332412	0.155	0.124	3.13416e-05	InN
ENSMFAG00000031614	1.22823e-09	0.323147	0.118	0.089	3.51187e-05	InN
PLEKHO1	1.68611e-09	0.32742	0.102	0.074	4.82109e-05	InN
PTPN5	2.67342e-09	0.31026	0.167	0.135	7.64412e-05	InN
GABRG2	2.77478e-09	0.320768	0.285	0.254	7.93392e-05	InN
TM2D3	3.22344e-09	0.287805	0.115	0.087	9.21677e-05	InN
ENSMFAG00000031958	3.87831e-09	0.334145	0.113	0.085	0.000110892	InN
ATP5F1B	4.10235e-09	0.263945	0.129	0.099	0.000117298	InN
SUB1	5.52817e-09	0.319703	0.142	0.113	0.000158067	InN
MYL6B	6.44607e-09	0.286255	0.111	0.084	0.000184312	InN
NIPA1	6.64355e-09	0.31264	0.12	0.092	0.000189959	InN
ATXN2L	6.72508e-09	0.306463	0.106	0.08	0.00019229	InN
ATCAY	6.84201e-09	0.311331	0.193	0.161	0.000195634	InN
COX16	6.86666e-09	0.318877	0.11	0.083	0.000196338	InN
PCMT1	7.04559e-09	0.322183	0.117	0.089	0.000201455	InN
UQCC1	7.1256e-09	0.325751	0.103	0.077	0.000203742	InN
ENSMFAG00000049596	7.53861e-09	0.278454	0.106	0.08	0.000215552	InN
TMCO1	8.2065e-09	0.302644	0.119	0.091	0.000234648	InN
NME2	9.12468e-09	0.276874	0.101	0.075	0.000260902	InN
CLEC2L	9.18847e-09	0.329421	0.113	0.087	0.000262726	InN
DNAJC18	9.37375e-09	0.294025	0.127	0.098	0.000268024	InN
PLEKHM2	1.0672e-08	0.28361	0.114	0.087	0.000305146	InN
C7orf50	1.09397e-08	0.290993	0.12	0.092	0.000312799	InN
RAD21	1.15341e-08	0.265966	0.107	0.081	0.000329794	InN
SYS1	1.28527e-08	0.276508	0.121	0.093	0.000367498	InN
ESF1	1.35461e-08	0.278555	0.196	0.164	0.000387324	InN
BEX2	1.39014e-08	0.29367	0.119	0.092	0.000397484	InN
PCDHAC2	1.4295e-08	0.277197	0.259	0.227	0.000408737	InN
ENSMFAG00000030493	3.07004e-08	0.275254	0.232	0.201	0.000877817	InN
HECTD1	3.57067e-08	0.275929	0.176	0.146	0.00102096	InN
AP3S1	4.17779e-08	0.325269	0.117	0.092	0.00119456	InN
VDAC3	4.21968e-08	0.265588	0.124	0.097	0.00120653	InN
SERPINI1	4.55214e-08	0.277347	0.309	0.281	0.00130159	InN
PRMT2	4.62518e-08	0.302878	0.205	0.175	0.00132248	InN
LAPTM4B	5.33275e-08	0.295755	0.124	0.098	0.00152479	InN
TMEM59	5.46608e-08	0.295225	0.101	0.077	0.00156292	InN
KLHL5	6.62249e-08	0.287385	0.25	0.219	0.00189357	InN
MORF4L1	6.65341e-08	0.266419	0.181	0.151	0.00190241	InN
MGST3	7.13123e-08	0.27794	0.198	0.169	0.00203903	InN
TUSC3	7.33583e-08	0.294386	0.206	0.177	0.00209753	InN
TMED4	7.51572e-08	0.258269	0.106	0.081	0.00214897	InN
[truncated: 1,923 more rows]

## Sheet: Table S5
ACKR2_CCL8
ACKR2_CCL2
POMC_MC1R
CCL21_ACKR4
CCL21_CCR7
CCL25_CCR9
CXCL13_CXCR5
CXCL13_ACKR4
ACKR2_CCL28
NPS_NPSR1
SELE_GLG1
ANXA1_FPR3
PRLHR_PRLH
ADGRV1_GPHA2
GPHA2_EPHA6
FPR2_CAMP
PRL_PRLR
TSHB_TSHR
CCR2_CCL26
CCR1_CCL26
CCR3_CCL26
CCR1_CCL18
AGT_AGTR1
COL8A2_a2b1 complex
COL8A2_a10b1 complex
GALR2_GALP
COL8A2_a1b1 complex
COL8A2_a11b1 complex
CD44_SELE
MTNR1B_COPA
TNFRSF13C_TNFSF13B
BMPR1B_BMPR2_BMP15
BMR1B_AVR2B_GDF5
BMR1A_AVR2B_GDF5
BMR1B_AVR2A_GDF5
BMPR1A_BMPR2_GDF5
BMPR1B_BMPR2_GDF5
BMR1A_ACR2A_GDF5

## Sheet: Table S6
ADGRB3
ADGRL3
APOE
CADM2
CCSER1
CD81
CNTNAP2
CSPG5
CST3
DCLK1
DLG2
EPHA6
ERBB4
ETNPPL
FAM155A
FGF14
FGFR1
GRID2
HSP90AA1
KCNIP4
LRRC7
LSAMP
MAGI2
MBD5
MFGE8
MYRIP
NEGR1
NPAS3
NRXN3
PDE4D
PLP1
PPP2R2B
PRNP
PSAP
PTPRG
RBMS3
RGMA
RGS7
RORA
SCG3
SLC1A4
SLC6A1
SNCG
SOX2
SPARCL1
ST6GALNAC5
STXBP5L
TENM2
TMEM108
TSPAN7
TUBA1A
TUBB2B
UNC5D
WIF1
ADGRV1
DPP10
DPP6
DSCAM
NAV2
NRXN1
P2RY12
P2RY13
THRB
ADCY2
APLP1
ARHGAP32
ASIC2
ATP1B1
ATRNL1
CANX
CCK
CDH12
CHGB
CNTN5
CNTNAP5
CRYM
CX3CL1
DYNLL1
EIF4A2
ENC1
EPHB6
GAD1
GALNT13
GALNTL6
GDI1
GRIA4
GRIN1
GRM5
GRM7
HSP90B1
IL1RAPL1
ITM2B
KALRN
KCNB2
KCND2
KCTD16
LDB2
LINGO1
LRRTM4
LY6H
MSMO1
NCDN
NPTXR
NRG1
NRG3
NRN1
PHACTR1
PLCB1
PTPRT
RAP1GAP
RBFOX1
RGS6
RHBDD2
ROBO2
RPL15
RPL21
RPL23A
RPL35
RPS25
RPS3A
RPS6
SLC12A5
SLC22A17
SV2A
TAC1
THSD7A
THY1
TIMP2
TMEM132D
TMEM178B
ZNF385B
AK5
BCAS1
CREB5
CTNNA2
CTNNA3
DOCK10
GRM3
LANCL1
MOBP
MYRF
NLGN1
OPALIN
PCDH7
PDE1A
PDE4B
PPFIA2
PPP1R14A
QDPR
SLC24A2
SLC5A11
SPP1
ST18
TMTC4
ZBTB20
ZEB2
ANKS1B
ARL15
CNTN3
GPC5
ITM2C
NELL1
RPL13
SF3B1
SPATA6
SLC12A2

## Sheet: Table S7
APP coexist protein	TAU coexist protein
ACTB	ACTB
KRT1	TUBB4B
GFAP	GFAP
TUBA1B	TUBA1B
TUBB4B	ATP5A1
DPYSL2	TUBB2A
KRT2	DPYSL2
ATP5A1	ATP5B
PKM	PKM
SPTAN1	UBB
CKB	UBC
GAPDH	CKB
TUBB2A	HSPA8
SPTBN1	ENO1
STXBP1	GAPDH
GNAO1	HSP90AB1
HSPA8	ATP1A3
HBA1	SPTAN1
ALDOA	HIST1H4A
APP	NEFL
HBB	CAMK2A
ATP5B	ALDOC
ATP1A2	TUBB4A
ENO1	ALDOA
NEFL	DSP
SYN1	MAP2
PLEC	HBB
CLTC	PRDX1
YWHAE	SPTBN1
HK1	HNRNPA2B1
ALDOC	HIST1H2AB
CAMK2A	HK1
ENO2	ENO2
DNM1	EEF1A1
ATP1A3	STXBP1
CALM2	YWHAZ
PRDX1	GNAO1
CNP	MDH2
APOE	YWHAE
SNAP25	HSPA5
INA	LDHB
NEFM	NEFM
HSP90AB1	PPIA
BASP1	HBA1
GLUD1	MAP1B
VIM	NSF
ATP6V1A	SYN1
MDH2	PEBP1
MBP	SNAP25
TNR	CLTC
UBB	HSPD1
TUBB4A	CFL1
NSF	CSTA
UCHL1	HNRNPK
STX1B	GLUD1
MAP2	UCHL1
VAMP2	BASP1
PEBP1	HSPA1A
YWHAG	YWHAG
YWHAZ	HSPA9
TUBA4A	MAPT
DDAH1	CKMT1A
ATP6V1B2	NCL
ATP1A1	DNM1
ACO2	DSG1
CNTN1	CALML5
MAP1B	TUBA4A
TPI1	CALM1
IGSF8	JUP
GNB1	GOT1
GOT1	PLEC
EEF1A1	HSP90AA1
DYNC1H1	TUBB
LDHB	UBA1
NFASC	PPP3CA
ANK2	LMNB2
CKMT1A	ATP6V1A
YWHAH	VIM
PPP3CA	INA
PGK1	TPI1
PPIA	CTSD
GDI1	ATP6V1B2
HIST1H4A	HNRNPU
MAPT	ACO2
HIST1H2BC	HIST1H2BC
HSPA1A	HNRNPM
TPPP	HNRNPC
HSPD1	TNR
ATP6V0A1	GOT2
ATP1B1	GDI1
GAP43	ATP1A1
PRDX2	COX2
VCAN	DSC1
GOT2	PRDX2
HSP90AA1	CNTN1
SYN2	ATP5O
BCAN	ATP1B1
MT-CO2	HSP90B1
CLU	HSPE1
TUBB3	MAP1A
EPB41L3	PGK1
ATP2B4	TUBB3
HSPA9	STX1B
NCAM1	CCT8
FTL	SYN2
TPM3	YWHAH
SLC1A2	IGSF8
MAPK1	DYNC1H1
NCAN	TKT
PALM	PHGDH
TKT	ATP5D
STMN1	LDHA
GLUL	CASP14
SEPT11	VCAN
ALDH2	GAP43
PYGB	CNP
UQCRC1	TUFM
PARK7	AZGP1
UBA1	PDHB
HSPB1	ATP1A2
MAP6	IGHG1
CTSD	HNRNPR
GPI	PRKCG
SIRPA	ATP2A2
TUFM	HNRNPA3
MAP1A	UQCRC1
PCSK1N	ANXA2
ANXA6	PARK7
CBR1	LMNA
CFL1	MATR3
PRDX6	MDH1
VCP	TPM3
C3	PHB
MDH1	MAP6
SH3GL2	HIST2H3PS2
NDUFS1	HSPB1
ATP5O	HIST1H1C
ATP6V1E1	CRMP1
TPM1	LGALS7
PHB	NEFH
VDAC1	ATP6V1E1
CRMP1	PFN1
SEPT5	VCP
ADD1	NDUFS1
SLC25A6	SFN
LDHA	CYFIP2
PRKCG	RAB3A
NPEPPS	CBR1
ANXA5	EPB41L3
SYNGR3	HNRNPH1
VDAC2	VAMP2
C4A	HSPA12A
AMPH	EEF2
FSCN1	DHX9
PHB2	ARG1
AP2A1	RPSA
DPYSL3	ALDH2
QDPR	PALM
SEPT7	SLC25A3
HSPA5	YWHAB
SV2A	CS
PCMT1	TCP1
RAB3A	BCAN
SCRN1	ATP2B1
SPTBN2	DDX17
IDH2	ADD1
YWHAB	COX5B
PHGDH	GLS
PGAM1	FARSB
NEFH	LYZ
CORO1A	GNB1
MSN	CDSN
CNDP2	MIF
KBTBD11	RPS3
SNAP91	SH3GL2
ALDH6A1	EIF4A2
IGHV3-48	ANK2
PACSIN1	DEFA3
ICAM5	GGCT
GNB2	VDAC2
CYFIP2	USP5
PDHA1	CNDP2
SYNJ1	SERPINB12
TAGLN3	PDHA1
SRI	SNAP91
MAOB	CCT2
BSN	ACAT1
ARHGDIA	IDH3A
CRYAB	CAT
NRCAM	SNC73
HSPE1	PCBP1
USP5	ATP5C1
HNRNPA2B1	PURA
ALDH9A1	NPEPPS
DLST	ARHGDIA
COX4I1	PRDX5
CS	IMMT
NCDN	NCAM1
PTPRZ1	NFASC
EZR	HNRNPH3
NAPB	YWHAQ
MYH10	AMPH
CCT8	IGLC3
UQCRFS1	CSPG3
OXCT1	CAP1
LMNA	PYGB
IMMT	RPLP2
YWHAQ	TPPP
DLD	SUCLA2
MYO5A	PGRMC1
CA2	CALML3
ATP6V1H	TPM1
EPB41L1	SRI
RTN4	MBP
IDH3A	ACOT7
VSNL1	LCN1
ACOT7	DLST
NNT	CCT6A
ACAT1	NNT
CAMK2B	VDAC1
ATP2A2	PCSK1N
ALDH7A1	ELAVL4
SEPT8	PTPNS1
PDHB	RPL6
TCP1	OXCT1
ATP8A1	PHYHIP
HNRNPK	GRB2
HADHB	RAN
EEF2	PHB2
DCTN2	SRSF6
SLC9A3R1	FABP3
NDUFS3	SRSF1
FABP5	RBMX
DSTN	S100A8
RAB6A	KHSRP
FLOT1	COX6C
MAPK3	UQCRFS1
ATP2B2	GPM6A
ARF1	CLU
PPP3CB	MARCKS
DLAT	ICAM5
FH	2022-09-05
AK1	GNB2L1
ABAT	S100A9
SELENBP1	XRCC6
PPP2R1A	PCMT1
PSAT1	FH
CAP2	CRYM
ALDH5A1	RPL10A
ALDH1L1	HADHB
WDR1	NDUFA2
PCBP1	GLUL
RAB11A	RPL13
RAB7A	RPL7
DNAJB2	HNRNPA1
FABP3	CAMK2B
DCTN1	CAP2
AARS	TGM3
PC	MTHFD1
FASN	SYNJ1
CAPZA2	ALDH5A1
PGM1	EEF1G
AHNAK	ANXA6
NCAM2	DDX39B
RPSA	SOD2
HEPACAM	MYH10
HADHA	ATP6V0D1
ECHS1	NDUFS3
KRAS	CCT7
LASP1	RTN4
GNAQ	ANXA1
PTGDS	ATP5H
RAB5C	NAPB
FBXO2	CHCHD3
PYGM	HSPA4
MTHFD1	RPS8
DKK3	RAB11A
AKR1B1	SBSN
NCL	PFKP
	MAPK1
	HSPH1
	NCDN
	SV2A
	PIP
	NPM1
	ALDH7A1
	SNCG
	CA2
	PPP3CB
	PSAT1
	PSPC1
	PABPC1
	CLTA
	CORO1A
	GPI
	ETFB
	PRKDC
	NME2
	CCT4
	PPP2R1A
	ARL8A
	SPTBN2
	SNCA
	CCT3
	RPS18
	2022-09-02
	PLP1
	NUCB1
	LANCL1
	PSAP
	SLC1A2
	APOE
	PRDX6
	FASN
	STIP1
	ST13
	HNRNPD
	DDX1
	FABP5
	TXN
	GSTP1
	SET
	P4HB
	PIN1
	RPL31
	HSPA6
	RBM14
	SOD1
	CMAS
	ILF3
	COX5A
	KPNB1
	AP2B1
	MYEF2
	PSMA5
	MSN
	PKP1
	MAP4
	AP2A1
	PFKM
	MAP1LC3B
	APOD
	NACA
	FLOT1
	HRSP12
	FTH1
	ALDH6A1
	XRCC5
	PFN2
	ARF3
	2022-09-07
	DBN1
	MUCL1
	LMNB1
	COX4I1
	ATP6V1H
	NPTN
	RBM39
	SPRR2B
	SND1
	GLO1
	TALDO1
	DLD
	CCT5
	DSTN
	PGM2L1
	NONO
	HIST1H2BJ
	NRCAM
	RPL12
	SFPQ
	RPL11
	HYOU1
	PARP1
	RPL8
	QDPR
	CANX
	RUFY3
	SSBP1
	ARPC4
	HSPA4L
	CD47
	SRSF7
	PSMA6
	SCRN1
	UBA2
	HIST1H2AH
	PDIA6
	VPS35
	FARSA
	MYL6
	PSMA3
	RPL4
	RPS28
	AHNAK
	DTD1
	NCCRP1
	CAND1
	PA2G4
	ECHS1
	PGAM1
	PTPRZ1
	CYCS
	GPD2
	TRA2B
	STX1A
	RAB7A
	DCTN2
	ALDH4A1
	SERPINB3
	PSMA7
	HEPACAM
	PDHX
	FUBP1
	CAPZB
	GDA
	DNM1L
	EEF1D
	FSCN1
	RPS6
	AQP4
	GANAB
	SQSTM1
	ATP5J
	ERP44
	IDH3B
	SLC25A12
	ATP5L
	PEA15
	ADD2
	HSD17B10
	PRKAR1A
	DDX5
	PSMD2
	SRSF2
	RPS2
	SF3B3
	RPL22
	MYO5A
	APMAP
	GRIA2
	ABI1
	ATP6V0A1
	RPS3A
	LRRC47
	PPP1R7
	AP2S1
	RUVBL2
	PLCB1
	DECR1
	HAPLN2
	PRKAR2A
	PDXP
	PACSIN1
	ALDH9A1
	EEF1B2
	CDS2
	PGD
	CDK5
	LOR
	DCLK1
	TGM1
	RPS14
	EZR
	WDR1
	CRYZ
	IMPA1
	CLTB
	AHCYL1
	DMTN
	LTF
	SERPINA3
	DLAT
	RPL13A
	NRAS
	GDI2
	PSMC2
	CST3
	RPS20
	TRIM28
	RAB6B
	CKAP4
	HNRNPAB
	NDRG2
	IDH2
	TMPO
	CHMP4B
	CACNA2D1
	TARDBP
	RPL27
	PSMD14
	RPL15
	VCL
	AK1
	RPL7A
	IGJ
	SFXN3
	FXR1
	SYNGAP1
	RPS19
	GRN
	EPRS
	SYT1
	ABAT
	DPYSL4
	ACTN4
	AKR1B1
	FUS
	PSMB5
	GSK3A
	CNRIP1
	CEND1
	ATP5EP2
	RPS7
	GPHN
	RNH1
	CPNE6
	SLC12A5
	HP1BP3
	AP2A2
	CDC37
	USP14
	TOM1
	OPCML
	CCAR2
	MYH9
	GSN
	CASP7
	SDHB
	PRKCSH
	LRPPRC
	POF1B
	PCCA
	NAPG
	SH3BGRL
	TMSB4X
	SRPK2
	TRAP1
	AARS
	NASP
	CFL2
	YARS
	DDB1

## Sheet: Table S8
	p_val	avg_log2FC	pct.1	pct.2	p_val_adj
PCDH9	4.77e-168	-0.967386	0.914	0.926	4.38e-164
MAP1B	2.54e-136	0.801484	0.914	0.603	2.32e-132
MAP1A	5.35e-131	0.873989	0.559	0.234	4.9e-127
ENSMFAG00000001880	3.44e-113	0.705066	0.558	0.248	3.15e-109
ND4	2.02e-105	0.676384	0.448	0.184	1.86e-101
COX3	2.74e-94	0.762458	0.788	0.517	2.51e-90
HSP90AA1	3.66e-94	0.632359	0.578	0.282	3.36e-90
TUBB2B	6.5e-93	0.58843	0.471	0.206	5.96e-89
SPHKAP	1.66e-92	0.601594	0.355	0.137	1.52e-88
NEFL	1.24e-91	0.606034	0.361	0.141	1.14e-87
ENSMFAG00000032635	7.77e-89	0.559612	0.506	0.231	7.13e-85
COX2	1.02e-88	0.720186	0.747	0.479	9.34e-85
STMN2	2.56e-88	0.565305	0.549	0.265	2.35e-84
ND5	2.81e-85	0.520197	0.513	0.242	2.58e-81
CYTB	6.93e-85	0.678155	0.787	0.52	6.35e-81
SNAP25	6.21e-84	0.581479	0.931	0.714	5.69e-80
DIRAS2	2.37e-83	0.535876	0.309	0.116	2.17e-79
ETV1	3.1e-80	0.518982	0.285	0.105	2.85e-76
TUBA1A	5.53e-80	0.558386	0.661	0.364	5.07e-76
ENSMFAG00000038633	2.5e-78	0.423025	0.411	0.176	2.29e-74
ND3	3.66e-76	0.451112	0.435	0.197	3.36e-72
ND1	7.6e-75	0.57726	0.727	0.446	6.97e-71
ENSMFAG00000064104	1.1e-73	0.535574	0.943	0.826	1.01e-69
FXYD6	1.89e-73	0.425693	0.445	0.205	1.73e-69
ACTB	2.07e-73	0.476695	0.522	0.254	1.9e-69
CALM3	6.41e-73	0.456916	0.534	0.264	5.87e-69
YWHAB	1.56e-71	0.505199	0.487	0.237	1.43e-67
PEG3	1.59e-71	0.51991	0.573	0.299	1.46e-67
ENC1	1.7e-71	0.465501	0.446	0.207	1.56e-67
WDR19	1.82e-70	0.516624	0.658	0.381	1.67e-66
ENSMFAG00000063802	1.51e-69	0.468416	0.683	0.395	1.38e-65
ACTG1	6.98e-69	0.400705	0.356	0.152	6.39e-65
TUBB	4.14e-67	0.403328	0.281	0.11	3.79e-63
MSMO1	3.16e-66	0.396221	0.254	0.096	2.9e-62
HIVEP2	2.04e-65	0.427316	0.495	0.246	1.87e-61
GDI1	4.16e-65	0.401583	0.344	0.149	3.81e-61
ALDOC	7.65e-65	0.393863	0.202	0.069	7.01e-61
ELAVL4	9.56e-65	0.39713	0.346	0.151	8.77e-61
COX1	1.73e-64	0.418255	0.337	0.147	1.59e-60
ENSMFAG00000062744	1.11e-63	0.362892	0.482	0.234	1.02e-59
DNAJA1	1.91e-63	0.371473	0.34	0.148	1.75e-59
PRKAR1B	2.57e-63	0.360363	0.34	0.147	2.36e-59
TUBB3	6.16e-63	0.354768	0.206	0.072	5.65e-59
SLC25A3	7.54e-63	0.349899	0.444	0.212	6.91e-59
ENSMFAG00000040976	1.11e-62	0.342469	0.372	0.166	1.02e-58
ATP6	1.88e-62	0.515023	0.746	0.478	1.73e-58
ND2	3.27e-62	0.504333	0.725	0.462	3e-58
ARF1	2.46e-61	0.359976	0.351	0.155	2.25e-57
RSPO3	3.47e-61	0.411953	0.159	0.049	3.18e-57
ENSMFAG00000057187	1.42e-60	0.401732	0.286	0.119	1.3e-56
BNIP3	1.72e-60	0.346677	0.223	0.083	1.58e-56
EEF1A2	1.91e-60	0.321187	0.24	0.092	1.75e-56
AP2M1	2.2e-60	0.350428	0.264	0.105	2.01e-56
ENSMFAG00000041919	1.39e-59	0.378869	0.472	0.236	1.28e-55
NDRG4	8.83e-59	0.352861	0.376	0.174	8.09e-55
ENSMFAG00000038081	9.05e-59	0.344178	0.272	0.111	8.3e-55
ATP5F1A	3.12e-58	0.328838	0.308	0.133	2.86e-54
RAB3A	1.32e-57	0.360772	0.246	0.097	1.21e-53
SARAF	2.23e-57	0.357022	0.532	0.279	2.04e-53
NDUFA4	2.6e-57	0.350308	0.437	0.216	2.38e-53
KLHL5	4.43e-57	0.334016	0.327	0.146	4.06e-53
ENSMFAG00000043758	5.73e-57	0.350811	0.308	0.135	5.25e-53
PNMA8A	3.37e-56	0.359418	0.241	0.095	3.09e-52
ENSMFAG00000034609	3.41e-56	0.305202	0.378	0.176	3.13e-52
NRSN1	3.75e-56	0.279305	0.432	0.211	3.43e-52
ENSMFAG00000059931	9.67e-56	0.299033	0.266	0.11	8.86e-52
ENSMFAG00000052270	9.72e-56	0.294416	0.325	0.144	8.91e-52
RAP1GAP	1.23e-55	0.311543	0.44	0.217	1.13e-51
SKP1	3.97e-55	0.333805	0.305	0.134	3.64e-51
PRRC2B	7.79e-55	0.340757	0.389	0.187	7.14e-51
PGRMC1	8.37e-55	0.292461	0.352	0.162	7.67e-51
BEX4	8.39e-55	0.35794	0.277	0.118	7.69e-51
TUBA4A	8.41e-55	0.344235	0.195	0.071	7.71e-51
CRYM	1.13e-54	0.388013	0.264	0.112	1.04e-50
ENSMFAG00000045573	2.23e-54	0.302381	0.41	0.199	2.05e-50
ENSMFAG00000065399	2.37e-54	0.359713	0.288	0.125	2.17e-50
SREBF2	3.62e-54	0.257449	0.368	0.171	3.32e-50
ENSMFAG00000050006	4.59e-54	0.329042	0.137	0.042	4.21e-50
HK1	7.36e-54	0.337151	0.277	0.119	6.74e-50
CD99L2	8.62e-54	0.27609	0.275	0.117	7.9e-50
STMN1	9.4e-54	0.366517	0.459	0.237	8.62e-50
RAC1	1.05e-53	0.318703	0.26	0.109	9.59e-50
SV2A	1.43e-53	0.301664	0.362	0.17	1.31e-49
HMGCS1	8.05e-53	0.378928	0.213	0.084	7.37e-49
NCDN	9.56e-53	0.347163	0.463	0.238	8.76e-49
ENSMFAG00000003664	1.69e-52	0.314891	0.254	0.106	1.55e-48
ENSMFAG00000035908	2.36e-52	0.322353	0.42	0.21	2.16e-48
PHYHIP	5.21e-52	0.354662	0.276	0.12	4.78e-48
ENSMFAG00000050054	6.03e-52	0.343762	0.532	0.289	5.53e-48
SYP	6.18e-52	0.316331	0.627	0.35	5.66e-48
LY6H	7.61e-52	0.3002	0.375	0.178	6.97e-48
FBXL16	1.66e-51	0.303324	0.299	0.133	1.52e-47
MAP1LC3A	1.74e-51	0.292329	0.257	0.108	1.6e-47
ATP5MC3	1.96e-50	0.275776	0.203	0.079	1.79e-46
USP22	2.78e-50	0.255166	0.364	0.174	2.55e-46
ENSMFAG00000052969	8.45e-50	0.267047	0.222	0.089	7.75e-46
ENSMFAG00000003145	8.91e-50	0.330236	0.432	0.222	8.16e-46
LRP8	1.15e-49	0.272013	0.3	0.136	1.06e-45
ENSMFAG00000032800	1.85e-49	0.305028	0.286	0.128	1.69e-45
TIMP2	2.53e-49	0.275218	0.345	0.164	2.32e-45
YWHAH	7.63e-49	0.334378	0.623	0.358	6.99e-45
SNCB	9.07e-49	0.30823	0.253	0.109	8.32e-45
DEGS1	9.9e-49	0.270782	0.258	0.111	9.08e-45
VAMP2	1.84e-48	0.306898	0.296	0.134	1.69e-44
ENSMFAG00000037741	2.22e-48	0.267757	0.273	0.121	2.04e-44
ENSMFAG00000052382	2.69e-48	0.315364	0.136	0.044	2.47e-44
DGKZ	3.25e-48	0.263775	0.308	0.142	2.98e-44
STXBP1	8.49e-48	0.324245	0.674	0.402	7.78e-44
INPP5F	9.69e-48	0.303129	0.293	0.134	8.89e-44
PRMT2	1.1e-47	0.261383	0.457	0.239	1.01e-43
ATP6AP2	1.35e-47	0.291622	0.274	0.121	1.24e-43
ENSMFAG00000044507	1.45e-47	0.262872	0.295	0.134	1.33e-43
FAIM2	2.31e-47	0.306038	0.436	0.227	2.12e-43
ATP1B1	2.45e-47	0.380097	0.798	0.549	2.25e-43
ENSMFAG00000058332	3.75e-47	0.323146	0.24	0.103	3.44e-43
DYNLL1	4.96e-47	0.30753	0.324	0.154	4.54e-43
RIPOR2	5.08e-47	0.269862	0.254	0.111	4.66e-43
ENSMFAG00000037251	7.24e-47	0.255559	0.366	0.18	6.64e-43
ENSMFAG00000030493	1.18e-46	0.260361	0.516	0.282	1.08e-42
VSNL1	1.65e-46	0.340517	0.566	0.323	1.51e-42
PPP2R1A	1.95e-46	0.26644	0.242	0.104	1.79e-42
ENSMFAG00000035539	2.37e-46	0.291424	0.227	0.096	2.17e-42
OAZ1	2.39e-46	0.252643	0.527	0.286	2.19e-42
ENSMFAG00000051350	3.52e-46	0.30301	0.113	0.034	3.23e-42
ENSMFAG00000046098	4.4e-46	0.267624	0.159	0.058	4.03e-42
GNAS	7e-46	0.313808	0.515	0.284	6.42e-42
ATP5F1B	7.9e-46	0.262258	0.287	0.133	7.24e-42
CAMK2G	8.55e-46	0.277383	0.328	0.16	7.83e-42
HSPA5	9.58e-46	0.266017	0.318	0.151	8.78e-42
ENSMFAG00000050461	1.29e-45	0.276948	0.198	0.08	1.18e-41
SYT4	2.49e-45	0.273684	0.352	0.173	2.28e-41
NEUROD6	2.84e-45	0.306472	0.152	0.054	2.61e-41
RASGRF1	3.89e-45	0.277402	0.223	0.095	3.57e-41
ENSMFAG00000063638	3.96e-45	0.291289	0.227	0.097	3.63e-41
ATP6V1D	5.65e-45	0.273209	0.218	0.091	5.18e-41
ENSMFAG00000050332	5.74e-45	0.382022	0.855	0.662	5.26e-41
MTPN	6.08e-45	0.259404	0.242	0.106	5.58e-41
ENSMFAG00000050194	7.43e-45	0.280145	0.186	0.074	6.81e-41
FAM131A	7.91e-45	0.2711	0.215	0.09	7.25e-41
CCK	9.84e-45	0.287848	0.373	0.19	9.02e-41
THY1	1.85e-44	0.334918	0.671	0.418	1.7e-40
KCNAB1	2.43e-44	0.261733	0.247	0.11	2.23e-40
GALNT9	2.74e-44	0.28246	0.179	0.07	2.51e-40
ENSMFAG00000038117	1.27e-43	0.273126	0.301	0.144	1.17e-39
SMARCD3	2.29e-43	0.287903	0.15	0.055	2.1e-39
CCT8	3.46e-43	0.250927	0.224	0.097	3.17e-39
GABRA5	4.21e-43	0.269321	0.237	0.105	3.86e-39
THRA	4.32e-43	0.264697	0.332	0.164	3.96e-39
ENSMFAG00000059968	5.07e-43	0.273529	0.286	0.135	4.65e-39
FAM171B	5.43e-43	0.277684	0.327	0.163	4.98e-39
CNIH3	7.26e-43	0.263558	0.168	0.065	6.65e-39
PGM2L1	9.7e-43	0.313933	0.685	0.43	8.89e-39
ENSMFAG00000054187	1.02e-42	0.274755	0.245	0.11	9.34e-39
PCLO	1.22e-42	0.400577	0.793	0.534	1.12e-38
LRRTM4	1.67e-42	-0.729237	0.848	0.813	1.53e-38
ENSMFAG00000060502	2.28e-42	0.276215	0.152	0.057	2.09e-38
ENSMFAG00000000742	5.6e-42	0.266489	0.207	0.088	5.13e-38
CDKL5	1.08e-41	0.265089	0.475	0.264	9.9e-38
UCHL5	1.09e-41	0.303117	0.255	0.118	1e-37
SYT11	1.31e-41	0.26831	0.548	0.316	1.21e-37
AP3D1	2.48e-41	0.279207	0.207	0.088	2.27e-37
EIF4A2	2.65e-41	0.306062	0.628	0.376	2.43e-37
UBA1	2.78e-41	0.257304	0.208	0.089	2.55e-37
KCNIP4	9.55e-41	-0.504765	0.906	0.897	8.76e-37
RGS4	1.22e-40	0.288097	0.33	0.167	1.12e-36
NDUFB9	2.31e-40	0.287439	0.18	0.074	2.12e-36
CTSD	2.39e-40	0.263654	0.185	0.076	2.19e-36
ENSMFAG00000050113	3.65e-40	0.256329	0.237	0.108	3.34e-36
SMAP2	6.21e-40	0.255874	0.306	0.152	5.69e-36
CHGA	5.56e-39	0.274562	0.189	0.08	5.09e-35
ENSMFAG00000065104	8.18e-39	0.301323	0.576	0.345	7.5e-35
CHCHD10	1.11e-38	0.251703	0.186	0.078	1.02e-34
NRN1	1.19e-38	0.259255	0.319	0.161	1.09e-34
ENSMFAG00000031365	1.44e-38	0.30371	0.767	0.523	1.32e-34
TAGLN3	1.49e-38	0.258301	0.165	0.066	1.36e-34
SPTAN1	2.19e-38	0.286392	0.427	0.236	2.01e-34
ENSMFAG00000062016	2.31e-38	-0.266839	0.992	0.984	2.12e-34
PGK1	5.65e-38	0.255916	0.159	0.063	5.18e-34
SYT1	6.29e-38	0.287742	0.991	0.932	5.76e-34
FAM163B	6.89e-38	0.252643	0.137	0.051	6.32e-34
COX6A1	8.85e-38	0.256566	0.247	0.116	8.12e-34
PHYHIPL	1.4e-37	0.267121	0.281	0.14	1.29e-33
ENSMFAG00000058391	1.56e-37	0.259852	0.103	0.033	1.43e-33
NR2F2	2.5e-37	0.252588	0.139	0.052	2.29e-33
SEMA3A	2.82e-37	0.265125	0.183	0.078	2.59e-33
CADPS2	1.27e-36	0.284422	0.393	0.219	1.17e-32
TLL1	2.62e-36	0.292987	0.138	0.053	2.4e-32
CNTN6	2.65e-36	0.283148	0.242	0.116	2.43e-32
LDHA	8.94e-36	0.254427	0.128	0.048	8.19e-32
SYNE1	5.25e-35	0.365954	0.737	0.489	4.81e-31
YWHAG	6.67e-35	0.255158	0.199	0.09	6.11e-31
PRNP	6.76e-35	0.27013	0.551	0.332	6.2e-31
SV2B	1.8e-34	0.25223	0.66	0.416	1.65e-30
GRIN3A	3.24e-34	0.269304	0.17	0.074	2.97e-30
UBE2QL1	1.22e-33	0.255417	0.156	0.065	1.11e-29
CHD5	3.82e-33	0.283185	0.381	0.214	3.5e-29
RELN	4.98e-33	0.263083	0.135	0.054	4.57e-29
TRDN	1.47e-32	0.272187	0.101	0.035	1.34e-28
ENSMFAG00000048919	2.08e-29	0.254528	0.118	0.047	1.9e-25
SLC1A2	1.47e-28	0.251454	0.177	0.083	1.35e-24
GRIA4	1.95e-19	-0.6763	0.522	0.54	1.79e-15
RBFOX1	7.08e-19	-0.286673	0.958	0.909	6.49e-15
CADM2	3.8e-18	-0.315411	0.933	0.876	3.48e-14
SORBS2	1.23e-15	-0.525335	0.707	0.654	1.13e-11
KCND2	1.6e-11	-0.742016	0.415	0.427	1.47e-07
IL1RAPL1	2.26e-10	-0.447737	0.687	0.623	2.07e-06
CDH12	2.09e-09	-0.764028	0.347	0.363	1.91e-05
MAGI2	2.26e-09	-0.302078	0.819	0.745	2.07e-05
FAM155A	1.85e-08	-0.287297	0.871	0.782	0.00016959
ADGRL3	1.71e-07	-0.32965	0.769	0.692	0.00157179
TENM2	2.84e-07	-0.404968	0.728	0.634	0.0026071
THSD7A	2.79e-06	-0.668575	0.087	0.123	0.0255788
